# Supplementary material for: Transcriptome profiling at osmotic and ionic phases of salt stress response in bread wheat uncovers trait-specific candidate genes
Source: BMC Plant Biol. 2020 Sep 16;20:428. doi: 10.1186/s12870-020-02616-9 (PMC7493341; doi:10.1186/s12870-020-02616-9)
Supplement: Supplementary file 1 — Additional file 1: Table S1. Overview of reads processing and reference genome mapping from all libraries. [file 12870_2020_2616_MOESM1_ESM.xlsx]

## Sheet: Tabelle1
Libraries		Total reads	Filtered reads	Mapped reads	Mapping	Unique mapped	Multiple aligned	Multiple aligned	UMR in reference	UMR in reference	UMR in extended	UMR in extended	UMR after	Filtered out UMR
			after QCb (%)		efficiency (%)	reads (UMR)	reads	reads (%)	gene models (GM)	GM (%)	GM + novel transcripts (NT)	GM + NT (%)	CPM < 2.5 filter	after CPM filter (%)
Syn86 Control	0 min	3762527	7.1	2941718	84.2	2088265	853453	29	1757332	84.1527	1970104	94.3417	1903870	3.36195
	30 min	5040446	6.6	3977669	84.5	3047297	930372	23.4	2589089	84.9635	2893032	94.9376	2822444	2.43993
	4 h	5706140	9.2	4300722	83	3530248	770474	17.9	2980729	84.434	3349358	94.876	3232263	3.49604
Syn86 Stress	8 min	3854936	5.2	3025224	82.8	2257892	767332	25.4	1861478	82.4432	2087307	92.4449	2030775	2.70837
	15 min	5049633	7.3	3862225	82.5	3080479	781746	20.2	2582471	83.8334	2909845	94.4608	2816758	3.19904
	30 min	5262981	7.9	3998840	82.5	3281663	717177	17.9	2765572	84.2735	3107407	94.69	3012893	3.04157
	4 h	4255947	7	3291831	83.2	2632432	659399	20	2210856	83.9853	2495707	94.8061	2417972	3.11475
Zentos Control	0 min	5572114	9.4	4218244	83.6	3287693	930551	22.1	2755152	83.802	3093631	94.0973	2998533	3.07399
	30 min	5212469	8.5	4043075	84.7	3200059	843016	20.9	2694845	84.2124	3024972	94.5286	2932900	3.04373
	4 h	5235429	7.8	4085748	84.7	3136558	949190	23.2	2604404	83.0338	2936801	93.6313	2840124	3.29192
Zentos Stress	8 min	6068132	9.7	4640926	84.7	3683923	957003	20.6	3104994	84.285	3476752	94.3763	3370497	3.05616
	15 min	5460661	9.7	4195570	85.1	3119621	1075949	25.6	2620178	83.9903	2946499	94.4505	2862765	2.84181
	30 min	4133679	4.6	3299731	83.7	2660847	638884	19.4	2223483	83.563	2507753	94.2464	2425364	3.28537
	4 h	5233986	8.8	3867463	81	3155938	711525	18.4	2657840	84.2171	2968388	94.0572	2861031	3.61668
Average		4989220	7.8	3.83921e+06	83.6	3.01164e+06	827576	21.7	2.52917e+06	83.9421	2.84054e+06	94.2818	2.75201e+06	3.11224
SDa		709965	1.6	506378	1.2	451259	128256	3.3	386615	0.617479	432526	0.63498	418201	0.308402
aSD: Standard deviation
bQC: Quality control
Libraries		Total reads	Removed	Mapped reads	Mapping	Unique mapped	Multiple aligned	Multiple aligned	UMR in reference	UMR in reference	UMR in extended	UMR in extended	Reads after	Reads after (%)	UMR in extended GM +	UMR after	Filtered out UMR
			after QC (%)		efficiency	Reads (UMR)	reads	reads (%)	gene models (GM)	GM (%)	GM + novel transcripts (NT)	GM + NT (%)	deduplication	deduplication	NT after deduplication	CPM < 2.5 filter	after CPM filter (%)
Altay2000	11 days	8114165	2.47	7388399	93.4	5685325	1703074	23.1	4804455	84.5063	5350302	94.1072	4074424	55.1462	2209963	2136405	3.32847
Control	24 days	12148620	2.51	11052250	93.3	8934228	2118022	19.2	7577960	84.8194	8394831	93.9626	5423626	49.0726	3049629	2916948	4.35073
Altay2000	11 days	5123752	2.78	4633841	93	3654709	979132	21.1	3083227	84.3631	3426312	93.7506	2639730	56.9663	1544343	1500433	2.84328
Stress	24 days	8177854	2.73	7364984	92.6	6005757	1359227	18.5	5079060	84.5699	5615429	93.5008	4260254	57.8447	2677389	2536612	5.258
Bobur	11 days	9681088	2.97	8717906	92.8	7126152	1591754	18.3	6027484	84.5826	6709926	94.1592	4353254	49.9346	2566285	2493777	2.82541
Control	24 days	9913293	2.16	9079634	93.6	7376510	1703124	18.8	6260603	84.8722	6934631	94.0096	4935428	54.3571	3001207	2896362	3.49343
Bobur	11 days	7204855	2.48	6537136	93	5241318	1295818	19.8	4437689	84.6674	4913937	93.7538	3616040	55.3154	2149826	2090544	2.75753
Stress	24 days	11960398	2.42	10846554	92.9	8849873	1996681	18.4	7498109	84.7256	8301260	93.8009	5657327	52.1578	3376956	3241517	4.01068
Average		9.0405e+06	2.6	8202588	93.1	6609234	1593354	19.7	5.59607e+06	84.6383	6.20583e+06	93.8806	4.37001e+06	53.8494	2.57195e+06	2.47657e+06	3.60844
SD		2.38061e+06	0.3	2.1719e+06	0.3	1.8166e+06	374672	1.7	1.54566e+06	0.167718	1.70893e+06	0.219066	981910	3.17965	590015	557645	0.882213
