# Supplementary material for: Transcriptome profiling at osmotic and ionic phases of salt stress response in bread wheat uncovers trait-specific candidate genes
Source: BMC Plant Biol. 2020 Sep 16;20:428. doi: 10.1186/s12870-020-02616-9 (PMC7493341; doi:10.1186/s12870-020-02616-9)
Supplement: Supplementary file 2 — Additional file 2: Table S2. Genes with extended 3′-end and position in the reference genome of the clusters of additional reads scored. [file 12870_2020_2616_MOESM2_ESM.xlsx]

## Sheet: Suppl_file_extension of genes
Gene	Additional reads counted	Mean position of reads	Standard deviation position	Distance to 3' end
TraesCS1A02G004200	590	2540315	89	176
TraesCS1A02G005800	532	3386150	48	137
TraesCS1A02G007900	2034	4063494	46	88
TraesCS1A02G008000LC	119	2977617	62	110
TraesCS1A02G011100	37	6568029	48	57
TraesCS1A02G011900	263	6883550	74	102
TraesCS1A02G014900	44	8141908	38	52
TraesCS1A02G015100	561	8238160	62	97
TraesCS1A02G016500	57	8732817	43	126
TraesCS1A02G017900	870	9355226	191	146
TraesCS1A02G018000	295	9363804	43	83
TraesCS1A02G018600	1166	9557012	51	96
TraesCS1A02G020300	34	10046855	424	928
TraesCS1A02G020600	10317	10068940	82	558
TraesCS1A02G020900	788	10133129	36	54
TraesCS1A02G021000	782	10136127	42	89
TraesCS1A02G021400	162	10210563	58	151
TraesCS1A02G022400LC	26	9373446	94	99
TraesCS1A02G024300	22	11895875	39	57
TraesCS1A02G024500	1559	12093564	48	141
TraesCS1A02G029300	284	13769036	134	464
TraesCS1A02G030000	11	13980375	63	40
TraesCS1A02G030400	423	14108025	184	86
TraesCS1A02G035100	276	18312804	78	105
TraesCS1A02G035300	45	18486266	68	73
TraesCS1A02G036200	19	20158631	45	97
TraesCS1A02G038700LC	12	15376231	48	63
TraesCS1A02G039800	146	21985278	37	52
TraesCS1A02G039900	24	22038066	68	122
TraesCS1A02G040400	276	22287508	79	219
TraesCS1A02G040600	76	22294754	56	81
TraesCS1A02G041400	97	22656521	49	40
TraesCS1A02G041500	13	22657985	19	40
TraesCS1A02G042700	21	23340711	20	41
TraesCS1A02G042800LC	78	17256878	81	182
TraesCS1A02G043400	127	24140280	69	143
TraesCS1A02G045400	22	26965223	151	343
TraesCS1A02G046400	205	28360748	31	33
TraesCS1A02G049600	276	31252323	44	101
TraesCS1A02G054000	148	35542671	38	47
TraesCS1A02G054300	11	35936206	36	79
TraesCS1A02G056200	2509	36765795	65	129
TraesCS1A02G056600	471	36780698	39	58
TraesCS1A02G056700	20	36794851	35	62
TraesCS1A02G056800	55	36824399	50	60
TraesCS1A02G058300	71	38717836	131	97
TraesCS1A02G058400	213	38728773	44	34
TraesCS1A02G058900	337	39649471	52	143
TraesCS1A02G060300LC	75	25921997	48	97
TraesCS1A02G062410LC	109	27399310	54	80
TraesCS1A02G063000LC	41	28621874	55	154
TraesCS1A02G063100LC	21	28655609	37	82
TraesCS1A02G063500	245	44406380	61	59
TraesCS1A02G066400	20	48982874	66	63
TraesCS1A02G068400	29	49896513	69	128
TraesCS1A02G069400	280	52056044	33	46
TraesCS1A02G069600	50	52235776	252	135
TraesCS1A02G070800	31	53510540	72	87
TraesCS1A02G071500	262	54002826	97	147
TraesCS1A02G071657	47	54015157	67	145
TraesCS1A02G071800	41	54074775	45	46
TraesCS1A02G073400	24	57302641	72	93
TraesCS1A02G073500	25	57388646	609	1565
TraesCS1A02G073600LC	536	33365574	41	71
TraesCS1A02G074700LC	17	34425378	10	76
TraesCS1A02G075200	64	58291336	186	307
TraesCS1A02G075700	91	58748023	105	47
TraesCS1A02G078800	118	61577055	121	46
TraesCS1A02G079510LC	88	36767714	88	122
TraesCS1A02G079900	93	62794065	50	107
TraesCS1A02G080100	11	63047520	202	82
TraesCS1A02G080300	32	63057156	372	347
TraesCS1A02G082700	69	65798765	165	111
TraesCS1A02G083500	518	67688948	85	206
TraesCS1A02G084800	281	71059725	69	172
TraesCS1A02G085700	42	71723212	62	107
TraesCS1A02G087100	423	73351792	89	242
TraesCS1A02G088100	179	76485818	109	138
TraesCS1A02G088800	29	77099845	164	558
TraesCS1A02G089600	12604	79108155	35	52
TraesCS1A02G091000	151	82127128	94	229
TraesCS1A02G091100	36	82528083	72	50
TraesCS1A02G095100	56	91048467	64	160
TraesCS1A02G095400	116	91105096	25	45
TraesCS1A02G096200	210	91590213	88	244
TraesCS1A02G096500	5620	92567904	58	99
TraesCS1A02G096500LC	1326	49525246	122	261
TraesCS1A02G097000	3074	93367872	21	30
TraesCS1A02G099000	18	95185901	110	112
TraesCS1A02G100200	35	96455535	246	348
TraesCS1A02G100400	364	96473500	102	213
TraesCS1A02G100800	27	97161917	68	453
TraesCS1A02G102300	88	98242403	46	92
TraesCS1A02G103900	522	99867871	84	161
TraesCS1A02G106500	109	104230162	37	51
TraesCS1A02G107600	75	105903331	29	171
TraesCS1A02G108700LC	68	59946980	55	94
TraesCS1A02G109000	12	108163297	21	172
TraesCS1A02G109300	139	108692793	53	90
TraesCS1A02G110200	13	109578703	81	143
TraesCS1A02G110300	2974	109982525	58	139
TraesCS1A02G111100	180	111539161	54	785
TraesCS1A02G112200	36	113877583	411	158
TraesCS1A02G112400	1620	114060476	28	18
TraesCS1A02G112600LC	162	63751058	46	77
TraesCS1A02G112800	378	115364359	33	57
TraesCS1A02G115000	97	119148798	23	52
TraesCS1A02G115900	6620	121129144	7	4
TraesCS1A02G116000	41	121133138	16	114
TraesCS1A02G116600	335	123554935	67	117
TraesCS1A02G117000	233	124189581	85	192
TraesCS1A02G118100LC	27	69184966	102	153
TraesCS1A02G118200	145	126852959	67	192
TraesCS1A02G119000	56	128634615	41	74
TraesCS1A02G119700	18	131962673	771	736
TraesCS1A02G121300	11	134949335	27	38
TraesCS1A02G121500	226	135182459	86	135
TraesCS1A02G122800	329	139636961	62	97
TraesCS1A02G123700	293	144553138	74	124
TraesCS1A02G124200	216	146630125	49	71
TraesCS1A02G125300	65	148959791	19	313
TraesCS1A02G125500	251	149510219	88	211
TraesCS1A02G126800	459	153339732	195	378
TraesCS1A02G129600	24	167152734	46	54
TraesCS1A02G132700LC	98	90161245	43	130
TraesCS1A02G132900LC	125	90178672	46	90
TraesCS1A02G133300LC	85	91114515	335	866
TraesCS1A02G133900	29	191855297	478	325
TraesCS1A02G134800	113	204829354	180	634
TraesCS1A02G135700	819	209353845	25	27
TraesCS1A02G136800	183	218529411	37	49
TraesCS1A02G136900	891	219380875	97	195
TraesCS1A02G137400	303	222347158	25	37
TraesCS1A02G137900	285	225507464	71	94
TraesCS1A02G138600	144	232345802	597	1754
TraesCS1A02G139900	486	237746502	38	69
TraesCS1A02G140700	400	238670799	115	157
TraesCS1A02G141900	38	241677660	53	42
TraesCS1A02G142000	1285	241983111	71	136
TraesCS1A02G143100	224	245526880	81	254
TraesCS1A02G143500	527	248427079	65	155
TraesCS1A02G146600	56	252824478	41	84
TraesCS1A02G146900LC	55	100358866	397	304
TraesCS1A02G149100	52	256817020	29	274
TraesCS1A02G151400	26	259994287	80	188
TraesCS1A02G151900LC	30	107776682	47	67
TraesCS1A02G152100LC	94	107942739	326	1079
TraesCS1A02G153600	126	267177659	28	31
TraesCS1A02G154500	17	269575818	18	29
TraesCS1A02G154600	194	269579617	96	365
TraesCS1A02G155200	15284	272613749	104	104
TraesCS1A02G155200LC	15	111134405	62	93
TraesCS1A02G155500	39	274107871	487	263
TraesCS1A02G156300	15	276972366	41	36
TraesCS1A02G157600	17	279832395	115	1134
TraesCS1A02G157800	79	280273532	144	898
TraesCS1A02G158500	20	282551660	74	131
TraesCS1A02G159100	7938	284336725	52	116
TraesCS1A02G159300	410	284912243	56	66
TraesCS1A02G159400	66	285351267	496	2291
TraesCS1A02G160200	93	287681432	314	118
TraesCS1A02G160700	15	288872196	252	148
TraesCS1A02G163100	54	292757537	454	296
TraesCS1A02G164300	128	296210775	61	137
TraesCS1A02G164600	109	297381067	95	50
TraesCS1A02G165300	601	298037548	50	103
TraesCS1A02G165700	101	298566792	67	74
TraesCS1A02G166000	22	298621916	35	64
TraesCS1A02G166200	380	298646002	58	83
TraesCS1A02G167100	279	300004857	59	112
TraesCS1A02G169100	314	301857565	36	38
TraesCS1A02G169600	247	302628445	62	78
TraesCS1A02G170700	48	305326404	48	190
TraesCS1A02G171000	18	305608655	171	267
TraesCS1A02G171200	245	306120871	95	266
TraesCS1A02G171400	100	306550264	61	83
TraesCS1A02G172100	29	307700023	222	398
TraesCS1A02G173200	23	308950571	138	160
TraesCS1A02G173700	149	309742748	36	41
TraesCS1A02G174100	23	311060674	31	47
TraesCS1A02G175800	1394	313748757	222	233
TraesCS1A02G175900	21	313900131	983	3400
TraesCS1A02G177100	20	319445058	684	701
TraesCS1A02G178100	121	321402470	54	199
TraesCS1A02G178700	2967	323204566	76	211
TraesCS1A02G179000	226	323642103	40	31
TraesCS1A02G179500	105	324494062	114	153
TraesCS1A02G179700	129	324609817	198	108
TraesCS1A02G180000	2225	325033161	69	95
TraesCS1A02G181600	40	327537703	44	55
TraesCS1A02G182500	43	330087429	42	50
TraesCS1A02G184400	1541	334448986	140	289
TraesCS1A02G184900	109	335545192	46	74
TraesCS1A02G185700	46	336477140	42	75
TraesCS1A02G186300	35	337653891	50	84
TraesCS1A02G187600	69	338592989	85	164
TraesCS1A02G188600	27	340414976	47	50
TraesCS1A02G188700LC	146	155082807	73	125
TraesCS1A02G189000	198	342384834	105	189
TraesCS1A02G192200	45	347621949	242	152
TraesCS1A02G192500	54	347918434	55	37
TraesCS1A02G193200	1830	349361106	94	255
TraesCS1A02G194100	139	351348132	462	891
TraesCS1A02G195000	344	352016571	107	76
TraesCS1A02G196500	2580	354934782	92	155
TraesCS1A02G197900	32	355719134	44	47
TraesCS1A02G198300LC	58	172968079	53	102
TraesCS1A02G199200	14	357790768	65	91
TraesCS1A02G200100LC	25	176979873	33	69
TraesCS1A02G201400	1133	362405648	52	93
TraesCS1A02G201500	40	362623559	146	653
TraesCS1A02G202200	35	363423623	118	208
TraesCS1A02G202700	141	363696168	80	292
TraesCS1A02G203200	22	364657279	203	447
TraesCS1A02G203600	70	365493936	82	181
TraesCS1A02G203800	357	365537123	61	129
TraesCS1A02G206900	18	369054420	32	37
TraesCS1A02G208200LC	50	198057341	35	79
TraesCS1A02G208900	55	371079196	52	76
TraesCS1A02G210200	78	372549758	24	30
TraesCS1A02G210600	932	372942429	40	86
TraesCS1A02G210700	129	373263071	61	158
TraesCS1A02G211000	353	373770832	40	14
TraesCS1A02G211000LC	60	203771524	37	56
TraesCS1A02G213100	58	376509073	28	48
TraesCS1A02G214600	2247	377499701	41	62
TraesCS1A02G215300	30	380890882	50	66
TraesCS1A02G216100	115	382101592	45	66
TraesCS1A02G216300	173	382251923	123	265
TraesCS1A02G217100	104	385272355	62	41
TraesCS1A02G218900	140	387519993	34	31
TraesCS1A02G223000	53	392781527	68	87
TraesCS1A02G223300	102	393460497	489	659
TraesCS1A02G223800	41	394298979	46	68
TraesCS1A02G226300	54	396427820	67	55
TraesCS1A02G226800LC	39	228532274	45	62
TraesCS1A02G228000LC	764	230307176	49	95
TraesCS1A02G228300	27	399491121	46	73
TraesCS1A02G228700	64	400956097	44	64
TraesCS1A02G230700LC	87	236400531	193	436
TraesCS1A02G231000	1218	403634283	67	161
TraesCS1A02G232300	41	405799438	48	111
TraesCS1A02G233200	292	407114388	96	162
TraesCS1A02G234000LC	295	238680105	87	129
TraesCS1A02G234900	12	413798708	18	35
TraesCS1A02G235800	17	417397882	306	247
TraesCS1A02G237100	39	420394288	46	58
TraesCS1A02G237100LC	133	243617732	26	39
TraesCS1A02G237200	80	420520433	64	141
TraesCS1A02G237400LC	33	244175561	377	2072
TraesCS1A02G238800	12	425680546	51	142
TraesCS1A02G239000	31	426304538	94	196
TraesCS1A02G240000	58	426928618	907	968
TraesCS1A02G241000	1070	428550102	62	78
TraesCS1A02G241500	290	429484231	52	114
TraesCS1A02G242000	47	430188260	123	112
TraesCS1A02G242400	331	430342514	53	59
TraesCS1A02G242900	1228	430624287	57	151
TraesCS1A02G244100	18	432536276	30	47
TraesCS1A02G244200	57	432541351	27	45
TraesCS1A02G244400	17	432589663	69	289
TraesCS1A02G245400	16	434431660	27	54
TraesCS1A02G245800	91	435087688	55	88
TraesCS1A02G246200	20	436390736	94	411
TraesCS1A02G247200	38	438683699	170	670
TraesCS1A02G247800	184	439930284	68	230
TraesCS1A02G247800LC	137	254956319	79	286
TraesCS1A02G252700	259	444144659	50	31
TraesCS1A02G254000	418	445546757	34	39
TraesCS1A02G255400	32	447640377	180	162
TraesCS1A02G257500	569	449665025	61	136
TraesCS1A02G258500LC	84	272204815	28	48
TraesCS1A02G258800	83	452021819	448	667
TraesCS1A02G259600	85	452758761	64	73
TraesCS1A02G260100	784	454038134	82	163
TraesCS1A02G262400	5750	457373300	63	128
TraesCS1A02G262500	2621	457946091	53	146
TraesCS1A02G262800	2304	458226743	234	937
TraesCS1A02G263000	120	458507320	47	80
TraesCS1A02G263600	23	459100520	31	47
TraesCS1A02G264200	18	459527817	35	51
TraesCS1A02G264500	512	460282614	68	123
TraesCS1A02G264900	509	460642323	83	459
TraesCS1A02G268400	694	463246705	45	148
TraesCS1A02G268900	69	463521164	88	314
TraesCS1A02G269400	473	463923676	64	55
TraesCS1A02G270700	203	464809375	37	51
TraesCS1A02G270900	11939	464908570	59	91
TraesCS1A02G271400	112	465132050	72	1488
TraesCS1A02G274400	71	468605545	172	67
TraesCS1A02G276300	1220	471488022	74	183
TraesCS1A02G277500	656	473011825	36	43
TraesCS1A02G278500	195	474259983	84	236
TraesCS1A02G278800	1777	474430684	67	149
TraesCS1A02G284800	8410	482279035	34	70
TraesCS1A02G285300	1365	482768642	70	202
TraesCS1A02G286000	86	482966355	90	73
TraesCS1A02G286500	81	483195070	154	95
TraesCS1A02G286900	58	483677878	385	369
TraesCS1A02G287100	27	483924663	60	104
TraesCS1A02G287200	474	483927946	133	118
TraesCS1A02G287400	132	484328709	33	26
TraesCS1A02G287500	358	485000366	66	107
TraesCS1A02G289300	237	486663097	44	137
TraesCS1A02G289600	237	486743484	48	118
TraesCS1A02G289800	4215	486751129	29	56
TraesCS1A02G289900	1654	486817166	36	58
TraesCS1A02G290100	4215	486897130	42	60
TraesCS1A02G291400	1950	487485743	63	174
TraesCS1A02G291600	10	487571908	31	52
TraesCS1A02G295300LC	635	313593156	48	92
TraesCS1A02G297100	31	492192820	84	239
TraesCS1A02G297800	474	492807220	75	240
TraesCS1A02G298800	5029	493737778	52	102
TraesCS1A02G300100LC	10	320900718	746	288
TraesCS1A02G300300	1437	495284934	56	197
TraesCS1A02G300800	15	495447793	416	213
TraesCS1A02G301600	3144	495706534	100	213
TraesCS1A02G303600	1799	497191980	70	170
TraesCS1A02G305300	14	497903299	164	361
TraesCS1A02G306200	9337	498450937	43	557
TraesCS1A02G307900	89	499438538	233	288
TraesCS1A02G308100LC	162	333909295	54	70
TraesCS1A02G308400LC	130	333926315	92	168
TraesCS1A02G308500	365	499735777	35	55
TraesCS1A02G309200	354	499979236	40	44
TraesCS1A02G311200	56	502823482	118	151
TraesCS1A02G311700LC	250	336000955	71	472
TraesCS1A02G312000	52	503379497	114	80
TraesCS1A02G312400	112	504316172	306	219
TraesCS1A02G315100LC	1293	341590388	77	90
TraesCS1A02G315900	345	508153762	208	86
TraesCS1A02G317200	418	508640192	897	451
TraesCS1A02G319500	699	510373174	72	138
TraesCS1A02G319600	24	510380211	119	121
TraesCS1A02G321900	16	512659276	149	392
TraesCS1A02G322700	319	513623108	82	164
TraesCS1A02G324800	19	515555335	87	112
TraesCS1A02G325500	14	516378702	89	109
TraesCS1A02G325600	15	516433012	311	714
TraesCS1A02G327200	186	516786075	38	60
TraesCS1A02G327900	33	517186867	50	105
TraesCS1A02G328100	154	517399051	58	31
TraesCS1A02G328200	29	517399998	60	115
TraesCS1A02G329200	21	518026589	417	4792
TraesCS1A02G330100	13	518952039	82	1166
TraesCS1A02G330500	35	519260377	72	319
TraesCS1A02G330700	26	519629543	20	27
TraesCS1A02G331600	48	520402396	40	75
TraesCS1A02G332800LC	55	361055755	64	136
TraesCS1A02G335200	49	522463157	242	234
TraesCS1A02G337400LC	19	366292006	93	278
TraesCS1A02G338200LC	289	368384459	60	82
TraesCS1A02G338400	2221	527974165	40	80
TraesCS1A02G340600	38	530728741	32	54
TraesCS1A02G341600	81	531222170	34	50
TraesCS1A02G343300	84	531876879	249	518
TraesCS1A02G345710LC	278	377208959	96	127
TraesCS1A02G347400	48	533325057	56	72
TraesCS1A02G349400LC	42	382233978	745	143
TraesCS1A02G350100	223	535027770	44	43
TraesCS1A02G350600	34	535323678	44	172
TraesCS1A02G350700LC	355	382746079	59	118
TraesCS1A02G351100	15	535487334	448	197
TraesCS1A02G351600	386	536067050	41	105
TraesCS1A02G353000LC	37	387565757	15	24
TraesCS1A02G354500	16	537533607	385	152
TraesCS1A02G354800	31	537818295	67	66
TraesCS1A02G355100	62	537827129	122	71
TraesCS1A02G356700	31	539750936	553	380
TraesCS1A02G357400	12	539978050	50	43
TraesCS1A02G359300LC	796	396288531	29	188
TraesCS1A02G361600	92	542168543	44	88
TraesCS1A02G362100	1599	542825257	54	105
TraesCS1A02G363400	208	543965627	47	120
TraesCS1A02G364600	66	544376817	109	264
TraesCS1A02G364700	25	544379034	16	31
TraesCS1A02G365700LC	95	404474903	59	111
TraesCS1A02G366400	1959	545330615	130	905
TraesCS1A02G367300	386	545891436	34	74
TraesCS1A02G367900	112	546212958	63	80
TraesCS1A02G367900LC	181	406600071	29	69
TraesCS1A02G368000	982	546217047	76	110
TraesCS1A02G368100	2008	546218112	74	191
TraesCS1A02G368200LC	73	407512644	44	149
TraesCS1A02G369300	30	547016412	900	366
TraesCS1A02G369600	473	547298361	305	78
TraesCS1A02G369800	165	547324280	80	63
TraesCS1A02G371100	155	548439776	136	897
TraesCS1A02G371100LC	80	412829084	231	643
TraesCS1A02G372300	13	548791028	237	298
TraesCS1A02G373000	1128	549312591	56	105
TraesCS1A02G373300	40	549423889	40	53
TraesCS1A02G374300	286	549666839	35	54
TraesCS1A02G375700	165	550339058	75	143
TraesCS1A02G375900	10	550422955	5	11
TraesCS1A02G378400LC	439	425251555	64	137
TraesCS1A02G379300	25	551483889	89	117
TraesCS1A02G379600	14	551543127	411	115
TraesCS1A02G381100	304	551980206	124	639
TraesCS1A02G381300	49	552090681	38	73
TraesCS1A02G381400	136	552118921	46	127
TraesCS1A02G382900LC	57	432586823	67	131
TraesCS1A02G383400	118	554042188	44	67
TraesCS1A02G383500	29	554063459	97	112
TraesCS1A02G383600	16	554070974	25	70
TraesCS1A02G383700	221	554086355	28	84
TraesCS1A02G384300	27	554307444	22	30
TraesCS1A02G385500	138	554835412	95	148
TraesCS1A02G388800	12	557120157	149	67
TraesCS1A02G391700	121	558538037	138	87
TraesCS1A02G392000	555	558591913	30	41
TraesCS1A02G392400	21	558979708	220	132
TraesCS1A02G393900	12	560249910	228	140
TraesCS1A02G396400LC	656	446516599	40	63
TraesCS1A02G396700LC	1212	447007813	36	55
TraesCS1A02G396800	934	562806951	67	134
TraesCS1A02G396900	972	562903217	47	41
TraesCS1A02G397200	132	562922827	77	207
TraesCS1A02G399600	1808	564087618	106	125
TraesCS1A02G400500	93	564392279	88	88
TraesCS1A02G401400	85	564761672	49	81
TraesCS1A02G402500	10	566111955	24	36
TraesCS1A02G403000	39	566484514	87	144
TraesCS1A02G404300	115	567979535	246	260
TraesCS1A02G405800	43	568547958	72	194
TraesCS1A02G407200	113	569679877	41	124
TraesCS1A02G407700	26	570146125	338	250
TraesCS1A02G408900LC	10	463220920	420	405
TraesCS1A02G409700	27	571282898	25	21
TraesCS1A02G410300	1859	571654678	56	100
TraesCS1A02G413000	716	573068153	44	26
TraesCS1A02G413400	53	573244044	39	59
TraesCS1A02G415100	374	574331442	108	131
TraesCS1A02G417500	48	575387111	91	114
TraesCS1A02G418800	145	575873513	52	45
TraesCS1A02G418810LC	29	472428899	113	126
TraesCS1A02G419000	908	576065221	55	122
TraesCS1A02G419200	349	576138532	48	86
TraesCS1A02G422900	32	578205603	810	544
TraesCS1A02G423800	99	578923089	100	90
TraesCS1A02G425400	215	580446599	45	66
TraesCS1A02G427300	45	581757435	205	162
TraesCS1A02G428200	91	582226490	58	167
TraesCS1A02G428600	23	582360329	57	113
TraesCS1A02G432900	34	584468852	55	83
TraesCS1A02G433300	109	584674950	84	138
TraesCS1A02G433400	1171	584675842	75	201
TraesCS1A02G435700LC	200	488621527	67	109
TraesCS1A02G436100	909	586512939	76	135
TraesCS1A02G439400	318	588905466	88	70
TraesCS1A02G439700	87	589043157	259	131
TraesCS1A02G440800LC	210	493292794	76	393
TraesCS1A02G441000	51	589636420	45	139
TraesCS1A02G441200	24	589823052	81	397
TraesCS1A02G442200	84	590967184	41	81
TraesCS1A02G444900	12	592831647	178	215
TraesCS1A02G445000	149	592832833	51	247
TraesCS1A02G447900LC	14	497414338	30	51
TraesCS1A02G457100LC	19	502833282	12	432
TraesCS1A02G458900LC	34	504247578	858	688
TraesCS1A02G459200LC	60	504405915	125	135
TraesCS1A02G461300LC	32	505524715	133	246
TraesCS1A02G462000LC	59	505878340	53	121
TraesCS1A02G467600LC	18	510298684	884	1346
TraesCS1A02G467800LC	13	510313759	40	151
TraesCS1A02G474500LC	158	514038367	43	66
TraesCS1A02G474900LC	21	514139144	12	27
TraesCS1A02G478400LC	347	516159102	138	89
TraesCS1A02G480300LC	17	517477633	22	37
TraesCS1A02G481700LC	37	518049728	27	37
TraesCS1A02G486100LC	20	519851386	59	222
TraesCS1A02G488900LC	25	521633498	43	66
TraesCS1A02G499200LC	14	532263280	23	35
TraesCS1A02G501500LC	141	533758300	269	203
TraesCS1A02G504300LC	51	535078351	94	76
TraesCS1A02G508500LC	13	537052995	31	67
TraesCS1A02G526000LC	38	548508974	61	140
TraesCS1A02G540300LC	143	554456576	15	26
TraesCS1A02G583400LC	93	570272767	354	235
TraesCS1A02G593800LC	26	575224233	132	86
TraesCS1A02G594500LC	98	575614751	28	39
TraesCS1A02G596400LC	26	576210265	69	120
TraesCS1A02G601700LC	11	579830919	137	98
TraesCS1A02G603500LC	25	580738427	67	102
TraesCS1A02G604800LC	13	581594359	49	127
TraesCS1A02G616400LC	54	586514495	93	111
TraesCS1A02G625200LC	760	589874693	262	1428
TraesCS1B02G000900	119	1208618	46	69
TraesCS1B02G001100	234	1260707	34	26
TraesCS1B02G005600	379	3658413	36	52
TraesCS1B02G006000LC	37	3186178	66	201
TraesCS1B02G006500	17	3945917	32	69
TraesCS1B02G007100	539	4099233	159	184
TraesCS1B02G007800	374	4320469	89	182
TraesCS1B02G009000	67	4557971	256	186
TraesCS1B02G009800	236	4820851	157	280
TraesCS1B02G011400	604	5177635	39	62
TraesCS1B02G018500	38	8853286	23	89
TraesCS1B02G018700LC	13	9085480	113	399
TraesCS1B02G019300	93	9082538	78	88
TraesCS1B02G022800	332	10111332	21	14
TraesCS1B02G024300	672	11691830	204	165
TraesCS1B02G030700	49	15142659	25	33
TraesCS1B02G033100	228	16215412	72	138
TraesCS1B02G033900	25	16464439	34	79
TraesCS1B02G036700	15	17559805	18	105
TraesCS1B02G040100	192	19779206	71	183
TraesCS1B02G042300	45	22074191	53	125
TraesCS1B02G044000	387	23979913	60	165
TraesCS1B02G044300	39	24256402	197	2096
TraesCS1B02G045300	150	25112768	57	62
TraesCS1B02G045700	32	25812384	95	114
TraesCS1B02G046800	53	26638462	71	177
TraesCS1B02G047700	31	27673843	158	1013
TraesCS1B02G055200	33	37800299	15	19
TraesCS1B02G056400	104	39385270	38	56
TraesCS1B02G059100	51	41739492	381	142
TraesCS1B02G059900	20	43041870	552	930
TraesCS1B02G060700	578	44066956	535	319
TraesCS1B02G061210LC	144	31376453	62	172
TraesCS1B02G061600	19	46694054	175	154
TraesCS1B02G062300	59	47182606	63	93
TraesCS1B02G065900	489	50183566	17	23
TraesCS1B02G072000	1351	56890292	664	883
TraesCS1B02G072200	277	57003732	70	72
TraesCS1B02G073400	93	57432013	102	188
TraesCS1B02G073900	254	57630372	106	122
TraesCS1B02G074100	89	57683325	44	58
TraesCS1B02G074300	41	57713383	62	56
TraesCS1B02G075800	156	58586499	75	170
TraesCS1B02G076300	91	59197588	96	58
TraesCS1B02G081400	36	63958137	47	113
TraesCS1B02G082300	145	65769978	68	109
TraesCS1B02G083300LC	102	44932753	1060	715
TraesCS1B02G083900	13	68084320	55	86
TraesCS1B02G086600	18	74234946	95	383
TraesCS1B02G087300	112	80925402	57	214
TraesCS1B02G088400	176	84562493	32	36
TraesCS1B02G088500	15	84979137	305	482
TraesCS1B02G088700	286	85438544	70	96
TraesCS1B02G089700	36	90425055	88	74
TraesCS1B02G090000	178	90879510	112	121
TraesCS1B02G090800	82	91884532	81	233
TraesCS1B02G091100	162	92324795	103	144
TraesCS1B02G091500	3914	92872677	71	171
TraesCS1B02G092000	186	94010048	175	121
TraesCS1B02G092300	229	94200380	434	515
TraesCS1B02G095000	100	98169638	62	38
TraesCS1B02G097200	52	101520412	27	27
TraesCS1B02G097900	441	104481083	48	100
TraesCS1B02G098200	35	104770131	144	152
TraesCS1B02G098300	223	104775704	62	100
TraesCS1B02G099800	38	107152002	238	144
TraesCS1B02G100100	177	108209920	55	33
TraesCS1B02G100900LC	21	52350251	65	101
TraesCS1B02G102100	338	112194534	61	138
TraesCS1B02G102500	20	112503629	95	128
TraesCS1B02G102700	164	112754490	141	530
TraesCS1B02G110500LC	98	57085127	85	198
TraesCS1B02G111300	45	129175732	120	135
TraesCS1B02G111600LC	45	57686897	56	76
TraesCS1B02G111900LC	23	57783952	85	72
TraesCS1B02G112000	228	130017465	295	1180
TraesCS1B02G112700	848	130636755	30	57
TraesCS1B02G114100	195	133125023	63	150
TraesCS1B02G115400	32	135932611	217	272
TraesCS1B02G117400	170	137452901	30	18
TraesCS1B02G117800	63	137626870	38	35
TraesCS1B02G118000	109	137645142	73	145
TraesCS1B02G118100	85	137871850	52	58
TraesCS1B02G118400	911	139068649	110	766
TraesCS1B02G119000	2229	139668962	470	1927
TraesCS1B02G119100	319	140295549	293	95
TraesCS1B02G119800	71	142094769	30	41
TraesCS1B02G120900	27	143040695	80	158
TraesCS1B02G121500	530	144122108	67	160
TraesCS1B02G122800	92	148413882	47	54
TraesCS1B02G124700	242	151080782	102	343
TraesCS1B02G125200	22	152450523	35	54
TraesCS1B02G125400	230	152522269	71	24
TraesCS1B02G126300	38	154165075	42	62
TraesCS1B02G126500	11	154601265	813	1953
TraesCS1B02G127200	5468	155748080	54	131
TraesCS1B02G128600	152	157934617	146	68
TraesCS1B02G129400	115	159631803	96	133
TraesCS1B02G129900	49	160319715	174	384
TraesCS1B02G130100	763	160667188	74	117
TraesCS1B02G130900	5128	162805641	55	122
TraesCS1B02G131400LC	38	73001418	172	973
TraesCS1B02G131600LC	63	73017249	429	1071
TraesCS1B02G132100	26	165815678	35	80
TraesCS1B02G132600	120	167108421	32	38
TraesCS1B02G132800	122	167719266	29	37
TraesCS1B02G132900	80	167934436	130	75
TraesCS1B02G133400	13	168624616	124	101
TraesCS1B02G134900	192	171408706	251	68
TraesCS1B02G135100	23	172005596	40	98
TraesCS1B02G135300	10	172257689	22	33
TraesCS1B02G135800	169	173121627	88	108
TraesCS1B02G136700	18	174642639	295	251
TraesCS1B02G137000LC	18	80971111	207	544
TraesCS1B02G137600LC	69	82311130	35	50
TraesCS1B02G138500	72	179507514	42	86
TraesCS1B02G139200	265	182197653	101	215
TraesCS1B02G140300	137	185554052	82	175
TraesCS1B02G142200LC	87	86702856	27	123
TraesCS1B02G142900	127	192689170	387	268
TraesCS1B02G143000	62	193003672	35	30
TraesCS1B02G144000	19	195590469	151	247
TraesCS1B02G144600	18	196882806	21	31
TraesCS1B02G145000	15	198487144	44	64
TraesCS1B02G145500	17	199579626	1036	3521
TraesCS1B02G145700	20	199667270	10	187
TraesCS1B02G145800	167	200300719	99	108
TraesCS1B02G146600	129	206036535	868	1047
TraesCS1B02G147000	101	209129854	50	78
TraesCS1B02G147200	37	210208657	428	200
TraesCS1B02G148100	87	216097955	626	270
TraesCS1B02G148500	11	217564909	34	52
TraesCS1B02G149000	27	220754854	99	99
TraesCS1B02G149800LC	95	93955088	54	109
TraesCS1B02G149900	396	226356989	58	81
TraesCS1B02G150900	135	234251535	52	83
TraesCS1B02G151700	578	237374193	70	290
TraesCS1B02G151900	1239	239780047	84	123
TraesCS1B02G152500	74	245926067	58	55
TraesCS1B02G153200	312	249508884	53	120
TraesCS1B02G153500LC	26	95484678	50	77
TraesCS1B02G154100	581	255494690	87	183
TraesCS1B02G155100	233	262067483	15	20
TraesCS1B02G157100	59	266107639	85	39
TraesCS1B02G157300	377	266260207	106	174
TraesCS1B02G157700LC	14	98754692	57	131
TraesCS1B02G157800	10	268103391	84	92
TraesCS1B02G158500LC	33	100159673	266	67
TraesCS1B02G161400LC	61	103220588	90	456
TraesCS1B02G162200LC	59	105209170	85	175
TraesCS1B02G163000	1622	283117055	84	170
TraesCS1B02G164700	16	287711003	938	442
TraesCS1B02G165600	19	288807242	232	1527
TraesCS1B02G166700	10	292424540	11	13
TraesCS1B02G169100	42	300330412	114	99
TraesCS1B02G170100	1800	301797130	34	67
TraesCS1B02G170500	14	302510575	109	217
TraesCS1B02G171000LC	32	113521136	87	75
TraesCS1B02G171200	167	304510073	42	151
TraesCS1B02G171400LC	100	113820833	33	44
TraesCS1B02G172800	53	308381074	47	57
TraesCS1B02G173200	434	309169313	32	50
TraesCS1B02G173400	23	309491392	935	348
TraesCS1B02G173500	47	310187458	50	51
TraesCS1B02G174400	629	313080779	119	179
TraesCS1B02G174800	14	315384020	65	42
TraesCS1B02G175400	526	316757039	111	187
TraesCS1B02G175700	2343	317320298	79	160
TraesCS1B02G177700	101	322476380	43	63
TraesCS1B02G179100	31	324781351	26	34
TraesCS1B02G179200LC	33	119712052	59	170
TraesCS1B02G180200	25	326925112	41	145
TraesCS1B02G180300	181	327023033	162	251
TraesCS1B02G182400	14	329379715	45	59
TraesCS1B02G183000	219	329945404	182	113
TraesCS1B02G183600LC	36	122968180	210	329
TraesCS1B02G184500	12	331143160	53	105
TraesCS1B02G184600	108	331364084	43	60
TraesCS1B02G184700	56	331424082	116	64
TraesCS1B02G186300	127	333321908	40	61
TraesCS1B02G187500	19	335736265	392	1126
TraesCS1B02G187800LC	122	130014221	40	100
TraesCS1B02G189300LC	218	130937528	82	239
TraesCS1B02G189400	7471	339364183	86	190
TraesCS1B02G189900	33	340807308	28	31
TraesCS1B02G190000LC	187	133112044	74	141
TraesCS1B02G190300	131	341129767	43	56
TraesCS1B02G193100	588	346169495	89	144
TraesCS1B02G194400	274	349550196	86	83
TraesCS1B02G195700	14	350875620	33	91
TraesCS1B02G197100	436	354541419	153	287
TraesCS1B02G197500	44	355103148	84	109
TraesCS1B02G198000	21	356208724	93	374
TraesCS1B02G199200	96	357419051	88	126
TraesCS1B02G200600	101	359224626	76	44
TraesCS1B02G200700	335	359460451	63	120
TraesCS1B02G202100	89	362608385	146	826
TraesCS1B02G203000	735	364506516	76	75
TraesCS1B02G203400	71	365690383	77	108
TraesCS1B02G205300	28	369586428	92	335
TraesCS1B02G205400	192	370035357	63	107
TraesCS1B02G205600	11	370164616	178	336
TraesCS1B02G207000	622	374319429	111	91
TraesCS1B02G207100	17	374328025	61	108
TraesCS1B02G208000	1611	376073454	93	242
TraesCS1B02G208100	148	376611907	203	1483
TraesCS1B02G208800LC	154	148419714	206	147
TraesCS1B02G208900	88	378832569	61	55
TraesCS1B02G208900LC	52	148510066	219	273
TraesCS1B02G209000	24	378836355	141	65
TraesCS1B02G209800	289	380883390	122	76
TraesCS1B02G210000	553	381391176	65	146
TraesCS1B02G210900	122	383800470	51	41
TraesCS1B02G212600	15	386163304	79	165
TraesCS1B02G212900	47	386519897	33	37
TraesCS1B02G214700LC	218	156812679	61	133
TraesCS1B02G215300	20	390707188	213	210
TraesCS1B02G217600LC	30	160020556	19	56
TraesCS1B02G217700LC	64	160122489	86	251
TraesCS1B02G218600	107	395968833	55	115
TraesCS1B02G219600	770	396608099	69	123
TraesCS1B02G220200	28	397438434	73	129
TraesCS1B02G221800	138	399199266	72	295
TraesCS1B02G221900	14	399318452	67	66
TraesCS1B02G222400	203	400143769	90	180
TraesCS1B02G224800	19	403418422	49	114
TraesCS1B02G225200	47	404300320	47	73
TraesCS1B02G225900LC	42	169640417	107	153
TraesCS1B02G226200	297	406039860	29	41
TraesCS1B02G226700	198	407309559	88	106
TraesCS1B02G227000LC	13	170519661	102	546
TraesCS1B02G227600	30	409245813	92	212
TraesCS1B02G228600	22	409836512	58	166
TraesCS1B02G229100	18	411437245	64	95
TraesCS1B02G230500	230	414158030	176	47
TraesCS1B02G230600LC	83	175669634	110	465
TraesCS1B02G234900	504	420995537	117	127
TraesCS1B02G235000	30	421095588	35	53
TraesCS1B02G236300	516	423587542	112	198
TraesCS1B02G238800	23	426904970	67	156
TraesCS1B02G240000	2320	427779340	30	52
TraesCS1B02G241500	23	429211713	170	160
TraesCS1B02G242800	10	431034240	49	139
TraesCS1B02G243200LC	63	189870185	35	32
TraesCS1B02G244100	399	433430389	59	46
TraesCS1B02G244200	23	433438892	158	56
TraesCS1B02G244300	24	433599438	67	102
TraesCS1B02G244800LC	23	192770439	51	103
TraesCS1B02G245900LC	85	193625099	45	97
TraesCS1B02G246800	520	436929818	38	77
TraesCS1B02G249800	56	442108040	78	126
TraesCS1B02G250900	530	442970207	80	188
TraesCS1B02G251100LC	38	202680097	76	131
TraesCS1B02G251800	1378	444681574	53	122
TraesCS1B02G253100	17	446033660	42	42
TraesCS1B02G254000	92	448248656	217	209
TraesCS1B02G254300LC	124	207728017	750	431
TraesCS1B02G255100LC	41	209522269	25	34
TraesCS1B02G255600	103	450031173	40	69
TraesCS1B02G257400	10	453193349	53	52
TraesCS1B02G257700	198	453513065	15	101
TraesCS1B02G258400	47	455212968	57	108
TraesCS1B02G258900	512	456257991	174	1391
TraesCS1B02G259300	395	456727929	59	113
TraesCS1B02G260000	148	457378531	87	64
TraesCS1B02G260500LC	14	216523655	47	180
TraesCS1B02G261000	63	458633053	86	126
TraesCS1B02G262100	37	460554351	50	56
TraesCS1B02G263200	43	462803816	68	97
TraesCS1B02G266000	45	467200140	876	347
TraesCS1B02G266400LC	13	223341177	609	781
TraesCS1B02G268000LC	28	225445231	1387	1046
TraesCS1B02G268300	79	471173304	153	144
TraesCS1B02G268400	106	471183185	68	164
TraesCS1B02G268900	2215	472635297	278	404
TraesCS1B02G269700LC	63	226905755	48	53
TraesCS1B02G271600LC	57	229967182	165	212
TraesCS1B02G273000	89	479794523	36	38
TraesCS1B02G273100	11	480327753	40	60
TraesCS1B02G273400	2666	480477218	348	1170
TraesCS1B02G273500LC	24	231665457	109	265
TraesCS1B02G273600	38	480821875	15	37
TraesCS1B02G273900	11	480851324	42	61
TraesCS1B02G274100	40	480977553	64	86
TraesCS1B02G274300LC	136	235373694	57	132
TraesCS1B02G274800	272	482178369	57	201
TraesCS1B02G275200	444	482698636	64	165
TraesCS1B02G275200LC	22	236968111	158	120
TraesCS1B02G275210LC	112	236968770	60	379
TraesCS1B02G275500LC	64	238683518	112	286
TraesCS1B02G276700	1817	484361087	76	161
TraesCS1B02G278200	124	486543537	457	516
TraesCS1B02G279200	628	487488954	82	238
TraesCS1B02G279900	81	488395732	215	168
TraesCS1B02G281500LC	651	250426683	160	334
TraesCS1B02G282400	190	491242699	71	42
TraesCS1B02G283400	175	492327915	34	74
TraesCS1B02G285500	1099	496560611	46	78
TraesCS1B02G286200	27	497822367	289	208
TraesCS1B02G286600	29	498685687	71	76
TraesCS1B02G287200	190	499218580	53	33
TraesCS1B02G288600	32	503353918	221	224
TraesCS1B02G288900	12	503624243	93	129
TraesCS1B02G289000	60	503661314	50	130
TraesCS1B02G290000	498	505654233	37	18
TraesCS1B02G294700	175	512635010	29	56
TraesCS1B02G295500	359	513483229	66	140
TraesCS1B02G295700	673	513544992	32	34
TraesCS1B02G296000	34	514162223	84	171
TraesCS1B02G296300	2682	514817391	63	254
TraesCS1B02G296600	151	515454615	46	57
TraesCS1B02G296900	189	516949605	64	99
TraesCS1B02G297900	49	518182453	81	90
TraesCS1B02G298200	339	518803394	79	196
TraesCS1B02G298400	104	519625354	104	400
TraesCS1B02G298500	11	520092237	1950	940
TraesCS1B02G299100	507	520366127	48	124
TraesCS1B02G299200	205	520368390	43	139
TraesCS1B02G299300	2991	520374511	39	36
TraesCS1B02G299600	2089	520469216	47	97
TraesCS1B02G301100	16	521861532	52	86
TraesCS1B02G303200	102	524153413	56	94
TraesCS1B02G303300	154	524160705	77	171
TraesCS1B02G303900	19	526194451	39	38
TraesCS1B02G304600	80	526568563	52	83
TraesCS1B02G304800	84	527370722	63	140
TraesCS1B02G305300	108	527878010	39	26
TraesCS1B02G306000	14	529438455	419	400
TraesCS1B02G306100	90	529501304	1918	697
TraesCS1B02G307400	10	530464764	263	168
TraesCS1B02G308000	22	530665444	824	442
TraesCS1B02G309000	102	531537278	52	39
TraesCS1B02G310300LC	1148	281039132	77	191
TraesCS1B02G310400	2180	533406751	53	171
TraesCS1B02G312300LC	180	283873617	82	180
TraesCS1B02G312700	15	536606263	196	877
TraesCS1B02G313600	71	537659942	52	99
TraesCS1B02G314400LC	58	286299434	78	176
TraesCS1B02G316900LC	23	289728417	46	58
TraesCS1B02G317000	12913	541466526	40	457
TraesCS1B02G317500	1216	542578961	90	33
TraesCS1B02G319200	1044	543479915	46	80
TraesCS1B02G320000	1069	544130089	54	87
TraesCS1B02G322800	292	547700484	39	96
TraesCS1B02G323000	70	548190610	789	1388
TraesCS1B02G323100	283	548197270	48	89
TraesCS1B02G323600	28	548540439	38	59
TraesCS1B02G324500	30	549891822	56	75
TraesCS1B02G325000LC	39	299547515	55	77
TraesCS1B02G326100	50	551725466	84	126
TraesCS1B02G330000	239	555938695	31	77
TraesCS1B02G331800	696	557921701	77	153
TraesCS1B02G331900	63	557943952	73	49
TraesCS1B02G332400LC	28	307136553	73	342
TraesCS1B02G333300	184	559970078	75	1041
TraesCS1B02G335400	46	562468280	67	73
TraesCS1B02G336700	13	563676527	10	15
TraesCS1B02G338600	145	566608946	26	388
TraesCS1B02G339200LC	29	313451433	357	944
TraesCS1B02G339600	13	567116470	29	34
TraesCS1B02G339900	14	567858220	107	1155
TraesCS1B02G341400	25	569540612	64	208
TraesCS1B02G342200	44	570291743	235	173
TraesCS1B02G344300	494	572677865	97	189
TraesCS1B02G344400	44	572913431	67	44
TraesCS1B02G344600	18	573043943	308	182
TraesCS1B02G344900	28	573079496	52	102
TraesCS1B02G346500	12	575722655	24	59
TraesCS1B02G346600LC	26	321252928	26	47
TraesCS1B02G346800	292	575867890	45	97
TraesCS1B02G347100	21	576209353	225	491
TraesCS1B02G347600LC	73	321709847	517	194
TraesCS1B02G348600	63	577920320	976	1039
TraesCS1B02G348900	136	579000863	76	143
TraesCS1B02G349100	80	579777371	35	38
TraesCS1B02G351200	657	581595434	100	152
TraesCS1B02G351900	14	582907782	13	15
TraesCS1B02G352000	67	582911160	263	168
TraesCS1B02G353700	72	583761405	40	71
TraesCS1B02G356600	457	585539093	66	114
TraesCS1B02G357300	48	587276029	84	1632
TraesCS1B02G361000	11	589489223	38	35
TraesCS1B02G361300	373	589889335	51	100
TraesCS1B02G362400	180	591227826	94	170
TraesCS1B02G365900	66	597152792	41	38
TraesCS1B02G366300	680	597456283	43	89
TraesCS1B02G367300	191	597830669	76	71
TraesCS1B02G367300LC	160	340611838	15	17
TraesCS1B02G368500	19	598884454	29	43
TraesCS1B02G368600	17	598900989	62	228
TraesCS1B02G369700LC	44	342972146	83	107
TraesCS1B02G371600	1757	601268194	53	96
TraesCS1B02G372400LC	54	346285596	284	316
TraesCS1B02G372600	31	603215483	670	1169
TraesCS1B02G373100LC	21	347563878	48	97
TraesCS1B02G374500	25	604999683	975	1095
TraesCS1B02G374900	206	605583350	64	49
TraesCS1B02G375300	43	606311653	956	628
TraesCS1B02G377600	87	610157877	67	183
TraesCS1B02G378300	146	610558948	51	60
TraesCS1B02G379000	22	611688259	1387	3565
TraesCS1B02G379800LC	17	355292628	22	24
TraesCS1B02G380700	46	613346415	220	134
TraesCS1B02G380800	276	613413024	34	27
TraesCS1B02G386600	133	620900640	48	69
TraesCS1B02G386900	1134	621266537	59	161
TraesCS1B02G387000	17	621270698	72	97
TraesCS1B02G387100	749	621271597	47	125
TraesCS1B02G388100	140	622183986	282	263
TraesCS1B02G388200	26	622219439	64	73
TraesCS1B02G388500	424	622359614	35	63
TraesCS1B02G388800LC	850	368676552	30	48
TraesCS1B02G389100	147	622701768	70	121
TraesCS1B02G389200LC	21	369045712	45	91
TraesCS1B02G389700LC	185	370041552	72	85
TraesCS1B02G390900LC	9	371449027	73	271
TraesCS1B02G391100	406	624506593	71	133
TraesCS1B02G391900	359	624886920	67	128
TraesCS1B02G392900	14	626087485	659	1085
TraesCS1B02G393700LC	651	374009189	198	171
TraesCS1B02G394400	173	626595440	36	65
TraesCS1B02G394700LC	153	374865785	49	69
TraesCS1B02G395200	60	626853921	27	43
TraesCS1B02G395800	71	627841849	57	96
TraesCS1B02G396600	60	628049714	58	59
TraesCS1B02G396800	43	628514052	52	67
TraesCS1B02G397800LC	322	378837508	43	105
TraesCS1B02G398800	368	629940467	41	61
TraesCS1B02G399000LC	261	380316601	80	104
TraesCS1B02G399500	10	630652827	370	260
TraesCS1B02G399900LC	10	380702351	9	21
TraesCS1B02G400300	3766	630831511	85	198
TraesCS1B02G401300	81	631817896	44	29
TraesCS1B02G401700LC	33	383032968	43	75
TraesCS1B02G402000	10	632011772	55	29
TraesCS1B02G403100	37	632752676	97	127
TraesCS1B02G403600	201	633135555	93	385
TraesCS1B02G407000LC	125	390048065	51	102
TraesCS1B02G407300	47	634412157	56	111
TraesCS1B02G407500LC	61	390397384	50	99
TraesCS1B02G409300	426	636753037	20	23
TraesCS1B02G409600	76	636801532	44	88
TraesCS1B02G409700	138	636817820	49	95
TraesCS1B02G409800	151	636840303	101	125
TraesCS1B02G410300	1200	637370842	97	235
TraesCS1B02G410400	18	637372908	167	170
TraesCS1B02G410900	24	637521020	500	2324
TraesCS1B02G411200LC	1066	394509111	29	39
TraesCS1B02G411400LC	99	394638903	43	79
TraesCS1B02G413700	2652	638932001	62	108
TraesCS1B02G416600	51	641523023	56	130
TraesCS1B02G417600	66	642042119	52	55
TraesCS1B02G420600	5571	643590943	66	138
TraesCS1B02G420800LC	11	403427247	57	64
TraesCS1B02G422600	10	645531282	30	28
TraesCS1B02G424700LC	30	408641879	33	43
TraesCS1B02G424900	43	649369506	52	115
TraesCS1B02G425410LC	11	409600348	37	168
TraesCS1B02G427700	162	653048646	26	38
TraesCS1B02G427900	2889	653185843	45	75
TraesCS1B02G428800	39	653875703	81	128
TraesCS1B02G429600	26	654241541	20	26
TraesCS1B02G430600LC	21	416581923	798	859
TraesCS1B02G430800	561	655102064	74	154
TraesCS1B02G431500	10	655850010	23	29
TraesCS1B02G432700	214	657273213	164	88
TraesCS1B02G433300	5025	657507511	65	37
TraesCS1B02G436300	12	659725814	12	19
TraesCS1B02G436500	12	659767572	15	15
TraesCS1B02G437600LC	72	425499575	133	191
TraesCS1B02G439100LC	93	427528385	314	664
TraesCS1B02G439700	1454	661509944	59	107
TraesCS1B02G440500	24	662006488	19	33
TraesCS1B02G440700	2703	662021308	95	279
TraesCS1B02G442300	4723	662909674	61	123
TraesCS1B02G445100	24	665291531	177	266
TraesCS1B02G446800	38	666824503	87	44
TraesCS1B02G447000	19	666916368	70	109
TraesCS1B02G449400	2759	668030449	75	260
TraesCS1B02G449900	18	668184171	9	29
TraesCS1B02G450000	41	668187496	33	31
TraesCS1B02G450300	577	668468182	60	155
TraesCS1B02G450600	114	668714715	67	129
TraesCS1B02G451900	480	669022303	115	208
TraesCS1B02G453500	430	669751766	50	83
TraesCS1B02G455200	37	670390319	40	60
TraesCS1B02G455900	19	670784974	109	582
TraesCS1B02G457400	550	671835420	59	117
TraesCS1B02G459800	632	673786495	37	54
TraesCS1B02G461200	96	674373902	38	37
TraesCS1B02G461600	222	674498362	29	65
TraesCS1B02G463300LC	21	453026354	77	343
TraesCS1B02G465600	29	676257697	488	604
TraesCS1B02G466200	11	676747398	55	60
TraesCS1B02G466500LC	24	457009383	71	84
TraesCS1B02G469200	68	678257775	81	136
TraesCS1B02G469300	1400	678259319	76	193
TraesCS1B02G472200LC	18	466293822	26	29
TraesCS1B02G473000LC	538	466938893	45	77
TraesCS1B02G475700	125	684066714	381	537
TraesCS1B02G475800	74	684096697	93	104
TraesCS1B02G480500	253	688235951	73	175
TraesCS1B02G480900	162	688706571	27	48
TraesCS1B02G481000	27	688984066	28	30
TraesCS1B02G481600	1217	689851361	25	161
TraesCS1B02G520800LC	295	512455751	50	112
TraesCS1B02G525100LC	4464	518539563	72	139
TraesCS1B02G525600LC	128	518914781	36	60
TraesCS1B02G531600LC	1806	526750477	35	53
TraesCS1B02G541210LC	16	535545876	30	92
TraesCS1B02G541500LC	96	535801074	44	97
TraesCS1B02G546000LC	62	540130579	1599	972
TraesCS1B02G546300LC	3	540279342	8	711
TraesCS1B02G548200LC	68	542431134	104	82
TraesCS1B02G559400LC	75	549521336	89	88
TraesCS1B02G565100LC	711	553651902	51	112
TraesCS1B02G571500LC	82	557393380	74	160
TraesCS1B02G612500LC	31	587029160	23	43
TraesCS1B02G613310LC	36	587525923	34	51
TraesCS1B02G641600LC	24	605750713	13	18
TraesCS1B02G657000LC	37	619257530	39	75
TraesCS1B02G670900LC	25	629180145	1332	2577
TraesCS1B02G676200LC	53	632022871	109	491
TraesCS1B02G681900LC	39	634151012	190	156
TraesCS1B02G689200LC	73	637596757	78	263
TraesCS1B02G698400LC	64	640475404	396	2175
TraesCS1B02G706700LC	64	643255955	102	139
TraesCS1B02G720800LC	12	650457525	85	189
TraesCS1B02G722100LC	63	651546022	39	76
TraesCS1B02G725600LC	48	653839068	240	258
TraesCS1B02G742200LC	43	664790137	79	173
TraesCS1B02G746100LC	79	666903045	229	766
TraesCS1B02G761400LC	643	671742409	157	91
TraesCS1B02G771900LC	20	675710185	73	98
TraesCS1B02G777700LC	29	679375289	1396	2080
TraesCS1B02G780300LC	58	680983868	72	207
TraesCS1B02G784300LC	35	682472945	62	126
TraesCS1B02G790300LC	25	685093061	46	84
TraesCS1D02G000600	275	208323	56	127
TraesCS1D02G001500	31	395878	88	91
TraesCS1D02G002900	30	651294	63	53
TraesCS1D02G003300	242	907464	66	199
TraesCS1D02G003900LC	17	2118434	38	93
TraesCS1D02G004600	70	2124645	30	48
TraesCS1D02G004900	19	2214479	4103	4219
TraesCS1D02G005400	104	2495269	49	98
TraesCS1D02G009406	18	5130387	42	87
TraesCS1D02G010000	236	5405345	78	83
TraesCS1D02G013800	31	6901539	199	441
TraesCS1D02G016100	119	7419100	30	57
TraesCS1D02G016500	309	7472823	59	67
TraesCS1D02G017700	2085	7874402	53	116
TraesCS1D02G017800	592	7880443	39	114
TraesCS1D02G017900	2757	7896752	100	102
TraesCS1D02G018000	458	7902592	28	41
TraesCS1D02G018700	86	8182579	36	48
TraesCS1D02G019700	66	8616310	56	106
TraesCS1D02G019800	394	8618052	114	306
TraesCS1D02G020500	67	8819840	38	70
TraesCS1D02G023300	22	9862184	102	143
TraesCS1D02G024600	70	10372494	26	29
TraesCS1D02G027300	85	10956249	22	26
TraesCS1D02G027400	421	10987098	46	68
TraesCS1D02G029000	29	11416261	915	1173
TraesCS1D02G031600	27	12318621	179	220
TraesCS1D02G034300	18	14709689	24	52
TraesCS1D02G034700	186	15315057	41	395
TraesCS1D02G035000	10	15520625	61	75
TraesCS1D02G036500	117	17017479	69	84
TraesCS1D02G037300	28	17642507	4	25
TraesCS1D02G037900	28	18099518	18	25
TraesCS1D02G039500	39	19026545	324	1531
TraesCS1D02G040400	11	19346130	54	65
TraesCS1D02G040500	3350	19767363	76	119
TraesCS1D02G042100	115	20570026	22	26
TraesCS1D02G042400LC	101	20710271	82	99
TraesCS1D02G043300	1132	22436423	28	25
TraesCS1D02G044000	85	22962934	866	969
TraesCS1D02G044200	13	23006767	30	16
TraesCS1D02G045200	17	24540420	261	403
TraesCS1D02G046100	323	25735901	99	480
TraesCS1D02G046800LC	37	23435275	79	119
TraesCS1D02G047100	278	26704256	74	371
TraesCS1D02G047200	1009	27539783	40	74
TraesCS1D02G047300	161	27575674	19	30
TraesCS1D02G047900	1018	27895263	79	205
TraesCS1D02G048300	62	28213407	709	284
TraesCS1D02G049100	17	28613198	19	18
TraesCS1D02G051000	68	31062051	202	99
TraesCS1D02G054200	184	35649349	45	83
TraesCS1D02G054700	48	36314209	67	533
TraesCS1D02G055600LC	13	30323749	90	259
TraesCS1D02G057300	72	37570448	18	24
TraesCS1D02G057500	250	37888343	65	87
TraesCS1D02G057600	506	37898237	41	97
TraesCS1D02G057900	232	38251636	47	120
TraesCS1D02G058200LC	18	31322456	57	1144
TraesCS1D02G059000	15	38911582	75	92
TraesCS1D02G059200	160	39287601	41	109
TraesCS1D02G065500	65	46921469	39	69
TraesCS1D02G065700	22	47320602	42	112
TraesCS1D02G066600	198	48021431	54	120
TraesCS1D02G067100LC	49	37526972	78	151
TraesCS1D02G067800	737	49588574	53	123
TraesCS1D02G069500	270	50205588	56	99
TraesCS1D02G070300	140	50970610	18	33
TraesCS1D02G072000	1212	52358029	66	135
TraesCS1D02G072200	3519	52574960	127	216
TraesCS1D02G072600	14	52975387	528	608
TraesCS1D02G074200	896	55610964	48	143
TraesCS1D02G076900	90	58866208	497	808
TraesCS1D02G078400	45	60219058	40	69
TraesCS1D02G078400LC	140	46102197	369	793
TraesCS1D02G080700	183	63020280	70	114
TraesCS1D02G081500	1784	63636018	164	470
TraesCS1D02G082000	209	64111748	77	138
TraesCS1D02G082200	334	64138592	54	131
TraesCS1D02G083600	89	66559291	29	18
TraesCS1D02G083700	49	66627973	60	62
TraesCS1D02G083900	46	66987069	102	61
TraesCS1D02G086000LC	40	51040845	302	166
TraesCS1D02G086100	12	70460370	64	164
TraesCS1D02G086200	327	70564540	78	166
TraesCS1D02G087800	109	73144528	29	42
TraesCS1D02G088700	89	73980697	71	43
TraesCS1D02G089400	26	75655294	49	70
TraesCS1D02G090600	48	76974885	512	826
TraesCS1D02G092600	13	79049045	150	202
TraesCS1D02G094900	75	80541787	21	32
TraesCS1D02G095000	47	80550979	51	47
TraesCS1D02G095600LC	69	56753362	48	85
TraesCS1D02G096400LC	78	58109797	106	493
TraesCS1D02G097500	109	84570352	41	58
TraesCS1D02G097500LC	135	58584652	262	534
TraesCS1D02G098100	9457	84876461	68	96
TraesCS1D02G099100LC	174	59188290	60	136
TraesCS1D02G101100	25	88281476	48	75
TraesCS1D02G102400LC	22	61775419	236	310
TraesCS1D02G104300	61	95794413	80	95
TraesCS1D02G108500	28	101137807	66	146
TraesCS1D02G111400LC	52	70131586	88	181
TraesCS1D02G111700	418	107176856	37	48
TraesCS1D02G112800LC	47	71605262	103	178
TraesCS1D02G113400	69	109815578	184	240
TraesCS1D02G113500	100	109942278	87	159
TraesCS1D02G114200	83	110341227	17	22
TraesCS1D02G117800	110	114004286	56	144
TraesCS1D02G119100LC	19	76796423	81	586
TraesCS1D02G119300	243	115570972	76	190
TraesCS1D02G119400	344	115575633	46	469
TraesCS1D02G119600	16	116456614	10	17
TraesCS1D02G120100LC	40	77009552	67	124
TraesCS1D02G120500	443	119009124	76	122
TraesCS1D02G121500	17	121309925	15	16
TraesCS1D02G121800	27	121626469	102	188
TraesCS1D02G124500	1869	128676103	60	125
TraesCS1D02G124900	11	131291694	135	202
TraesCS1D02G125100LC	16	80292888	30	40
TraesCS1D02G125900	49	136950424	49	82
TraesCS1D02G126900	91	138782201	79	97
TraesCS1D02G127200	226	139536327	579	396
TraesCS1D02G127600	378	140055219	81	130
TraesCS1D02G128500	39	141705020	18	449
TraesCS1D02G128900	101	141945021	37	50
TraesCS1D02G131100	101	148655148	86	163
TraesCS1D02G131200	18	149650813	224	132
TraesCS1D02G131300	267	150930104	54	104
TraesCS1D02G131700	40	155342647	70	87
TraesCS1D02G132700LC	568	86113537	45	64
TraesCS1D02G133000	525	160498680	53	68
TraesCS1D02G133100	188	160538451	109	109
TraesCS1D02G133300LC	43	86223537	98	107
TraesCS1D02G133600	43	163134892	45	31
TraesCS1D02G134100	26	165473176	75	163
TraesCS1D02G134300	675	168800481	70	251
TraesCS1D02G134400	145	169058182	44	62
TraesCS1D02G134500	113	171161998	75	197
TraesCS1D02G134800	87	175822319	34	50
TraesCS1D02G139400	57	191861929	424	326
TraesCS1D02G140400	87	193432733	31	298
TraesCS1D02G141000	48	194221641	63	49
TraesCS1D02G141400	135	194924906	25	45
TraesCS1D02G141600LC	118	95578724	50	87
TraesCS1D02G141700	20	196097224	137	1655
TraesCS1D02G142100	409	196608649	37	50
TraesCS1D02G144400	42	199833783	309	1502
TraesCS1D02G145500	621	200877602	86	254
TraesCS1D02G147100	991	203292762	321	1028
TraesCS1D02G147400	28	203473507	84	51
TraesCS1D02G147500	26	203535403	191	174
TraesCS1D02G148400	935	204294846	80	304
TraesCS1D02G148500	11	204478942	22	39
TraesCS1D02G149000LC	29	104228406	51	128
TraesCS1D02G149100	650	205038361	255	276
TraesCS1D02G150300	12	207658511	23	28
TraesCS1D02G150400LC	49	105281739	49	88
TraesCS1D02G152000	310	211692965	106	69
TraesCS1D02G152400	42	212073098	77	98
TraesCS1D02G154700	13	216134807	31	31
TraesCS1D02G155000	288	216726863	75	143
TraesCS1D02G156400	67	220426622	80	49
TraesCS1D02G157400	79	221915194	48	89
TraesCS1D02G158600	71	223519923	113	172
TraesCS1D02G160200	34	226828352	61	71
TraesCS1D02G162500	57	232349928	250	214
TraesCS1D02G163200LC	12	115041581	12	20
TraesCS1D02G164900	456	235983912	10	1397
TraesCS1D02G165600	6324	236807395	73	149
TraesCS1D02G165600LC	136	120602000	54	79
TraesCS1D02G166400	27	237363820	241	197
TraesCS1D02G166600	19	237803139	495	303
TraesCS1D02G167600	16	239556386	119	163
TraesCS1D02G168000	427	240118476	57	133
TraesCS1D02G172800	17	246940502	339	142
TraesCS1D02G173600	213	247307014	61	99
TraesCS1D02G173800	19	247329128	118	138
TraesCS1D02G174000	598	247510713	94	303
TraesCS1D02G175000	1055	249136567	62	37
TraesCS1D02G175500	132	249753970	62	122
TraesCS1D02G176300	37	250746378	272	89
TraesCS1D02G177000	1823	252302183	65	130
TraesCS1D02G177800	86	252916706	241	225
TraesCS1D02G178200	722	253193152	52	57
TraesCS1D02G178300	171	253196497	45	70
TraesCS1D02G178600	59	253526120	204	125
TraesCS1D02G178700	36243	254380174	34	259
TraesCS1D02G180500LC	42	144204888	19	79
TraesCS1D02G185700	40	256784081	91	81
TraesCS1D02G186100	28	256999158	54	75
TraesCS1D02G186300	297	257351898	121	146
TraesCS1D02G186700	17	258097070	72	757
TraesCS1D02G187000	27	258362063	484	1578
TraesCS1D02G187800	338	260322499	60	101
TraesCS1D02G188500	4231	260977909	123	261
TraesCS1D02G188700	62	261207631	51	116
TraesCS1D02G188900	231	261374010	60	98
TraesCS1D02G189200LC	100	160448630	74	165
TraesCS1D02G189600	86	261891842	380	288
TraesCS1D02G189700	12	262018096	90	312
TraesCS1D02G190100	307	262288618	56	86
TraesCS1D02G190300LC	25	160970516	89	873
TraesCS1D02G191100	2389	263198153	41	90
TraesCS1D02G192300	56	268534509	87	160
TraesCS1D02G192700	138	268942006	56	59
TraesCS1D02G193800	122	269725407	193	144
TraesCS1D02G193800LC	65	164853812	48	111
TraesCS1D02G194200	81	270232317	31	69
TraesCS1D02G194400	147	271285914	85	112
TraesCS1D02G194600	114	271837134	148	222
TraesCS1D02G195200	11	273909556	58	61
TraesCS1D02G195300	495	274255411	102	140
TraesCS1D02G195600	4284	274951395	45	75
TraesCS1D02G195900	202	275594955	365	308
TraesCS1D02G196900	2426	277095229	109	251
TraesCS1D02G197900	321	279099651	18	19
TraesCS1D02G198000	2791	279101746	64	1291
TraesCS1D02G198600	473	280221792	80	98
TraesCS1D02G199300	418	282138037	120	73
TraesCS1D02G200000	3485	282945836	73	165
TraesCS1D02G200300	246	282959825	49	108
TraesCS1D02G201400	10	284243608	18	32
TraesCS1D02G204900LC	29	182523313	11	65
TraesCS1D02G206000	45	291792856	54	79
TraesCS1D02G206700	15	292576585	63	346
TraesCS1D02G207000	68	293460467	69	226
TraesCS1D02G207800	15	293932888	153	145
TraesCS1D02G208000	84	294132802	53	120
TraesCS1D02G208800	38	295136252	50	42
TraesCS1D02G209100	23	295187361	30	42
TraesCS1D02G209300	336	295283373	81	126
TraesCS1D02G209500	150	295442428	57	94
TraesCS1D02G209600	50	295538114	78	113
TraesCS1D02G209900	357	295839539	87	632
TraesCS1D02G212200	45	298004051	109	75
TraesCS1D02G213500	378	298645229	52	37
TraesCS1D02G213900	90	298946091	338	1470
TraesCS1D02G214200LC	67	195185448	250	756
TraesCS1D02G215500	19	300860429	25	41
TraesCS1D02G216100	27	301642647	158	142
TraesCS1D02G216600	116	302377558	107	147
TraesCS1D02G216700	16	302390732	131	47
TraesCS1D02G218210LC	69	199068814	56	53
TraesCS1D02G219600	59	307350531	15	63
TraesCS1D02G219700	146	307408578	941	2214
TraesCS1D02G220300	49	308083849	60	58
TraesCS1D02G220600	3059	308265793	56	167
TraesCS1D02G220700	36	308423201	52	91
TraesCS1D02G223400	11	311258570	24	35
TraesCS1D02G224500	72	313200803	52	199
TraesCS1D02G227300	384	315646510	23	24
TraesCS1D02G228700LC	14	206081489	32	35
TraesCS1D02G232000	237	320394154	62	134
TraesCS1D02G232200	237	320583594	65	108
TraesCS1D02G233300	45	321710037	56	106
TraesCS1D02G233800	90	322165634	39	46
TraesCS1D02G233900	61	322263302	70	129
TraesCS1D02G235300	13	324619490	21	21
TraesCS1D02G235900LC	129	209978209	43	82
TraesCS1D02G236600	1815	326012461	54	138
TraesCS1D02G237000	11	326168754	33	43
TraesCS1D02G237200	15	326287905	25	22
TraesCS1D02G237300	46	326482638	92	110
TraesCS1D02G238300	48	327991672	99	138
TraesCS1D02G238900	603	328454745	70	84
TraesCS1D02G239200	89	328908994	264	152
TraesCS1D02G241800	236	332402627	30	42
TraesCS1D02G244900	22	335579234	47	79
TraesCS1D02G245000	877	335994510	95	254
TraesCS1D02G246100	143	338526879	1217	2346
TraesCS1D02G247100LC	58	220922269	199	585
TraesCS1D02G248500	40	341375093	56	67
TraesCS1D02G249300	105	342131180	284	267
TraesCS1D02G250000	296	342447866	110	172
TraesCS1D02G251700	114	344133312	142	136
TraesCS1D02G252400	184	344608513	36	26
TraesCS1D02G254100	215	345810238	84	124
TraesCS1D02G254400	261	346393661	87	55
TraesCS1D02G254900	12	347300463	50	129
TraesCS1D02G255800	419	348067298	143	56
TraesCS1D02G256400	691	348985970	67	132
TraesCS1D02G258000LC	38	235997944	74	48
TraesCS1D02G259100	332	351542292	210	229
TraesCS1D02G259200	263	351914595	109	638
TraesCS1D02G260300	43	354520162	383	110
TraesCS1D02G261800	93	355696717	93	125
TraesCS1D02G262200	11	356142571	54	90
TraesCS1D02G262400	163	356360095	38	28
TraesCS1D02G263100	95	357435037	52	54
TraesCS1D02G263300LC	65	241965365	74	729
TraesCS1D02G263810LC	323	243461347	73	163
TraesCS1D02G264100LC	80	243669829	25	44
TraesCS1D02G264600	112	360388995	122	253
TraesCS1D02G264700	1167	360468917	67	177
TraesCS1D02G265100	622	361037595	73	155
TraesCS1D02G265400	614	361151226	55	103
TraesCS1D02G265900	209	361845430	50	103
TraesCS1D02G266200	23	362009404	214	441
TraesCS1D02G270600LC	134	246376852	59	90
TraesCS1D02G270900	79	365716366	31	49
TraesCS1D02G271100	12	365792119	93	154
TraesCS1D02G271500	16	365988615	47	58
TraesCS1D02G272500	258	366243025	178	150
TraesCS1D02G273200	21	367428719	63	100
TraesCS1D02G273400LC	44	248975145	40	70
TraesCS1D02G273800	424	368278263	76	182
TraesCS1D02G274200LC	78	249602483	378	307
TraesCS1D02G274600	47	370215450	38	64
TraesCS1D02G275000	122	370631633	52	79
TraesCS1D02G275700	364	371740613	745	366
TraesCS1D02G276500	214	372877488	124	128
TraesCS1D02G276600	621	373117875	112	220
TraesCS1D02G276700	14	373369040	130	68
TraesCS1D02G277700	687	374483861	67	224
TraesCS1D02G277900	51	375203549	267	203
TraesCS1D02G278800LC	100	253348772	103	1588
TraesCS1D02G279000	97	376783383	91	111
TraesCS1D02G279300	638	377016010	152	278
TraesCS1D02G280200	4172	378103826	36	39
TraesCS1D02G281800	21	379507750	256	336
TraesCS1D02G282500	2265	379796105	144	230
TraesCS1D02G285100	755	383251513	94	180
TraesCS1D02G285300	594	383319661	20	19
TraesCS1D02G285700	52	383754583	74	130
TraesCS1D02G286100	73	384146730	77	64
TraesCS1D02G286400	351	384833641	79	133
TraesCS1D02G288300	136	386813756	59	139
TraesCS1D02G288400	73	386896091	42	113
TraesCS1D02G288600	162	386943885	52	122
TraesCS1D02G288700	138	386950225	62	70
TraesCS1D02G288800	22	387060587	46	60
TraesCS1D02G289400	192	387431119	21	35
TraesCS1D02G292600	17	391742555	20	25
TraesCS1D02G294400	123	393695038	32	43
TraesCS1D02G294900	256	393950033	178	504
TraesCS1D02G296600	67	394670321	76	56
TraesCS1D02G297100LC	148	267607608	40	182
TraesCS1D02G301300	992	398979821	76	103
TraesCS1D02G301900	13	399824222	281	112
TraesCS1D02G303800	112	401673518	45	74
TraesCS1D02G304900	98	402338477	56	124
TraesCS1D02G305800LC	35	279368032	89	96
TraesCS1D02G307200	52	403706695	251	82
TraesCS1D02G307300	38	403719962	175	178
TraesCS1D02G307400	74	403724205	49	93
TraesCS1D02G308600	1079	404490100	90	252
TraesCS1D02G310900LC	87	288901581	114	185
TraesCS1D02G311900	145	407824828	208	532
TraesCS1D02G312200	131	407877794	68	107
TraesCS1D02G312300	55	407916308	94	64
TraesCS1D02G312600	26	408435186	49	71
TraesCS1D02G313900	11	409056157	67	2128
TraesCS1D02G314000	15	409065916	412	784
TraesCS1D02G315400	37	410501477	329	275
TraesCS1D02G316200	210	411577368	103	188
TraesCS1D02G317400	125	412229522	144	184
TraesCS1D02G319200	747	413411766	56	106
TraesCS1D02G319400	132	413579206	73	42
TraesCS1D02G321000	54	414567069	62	105
TraesCS1D02G321300	35	414778601	168	372
TraesCS1D02G322100	49	415294680	184	93
TraesCS1D02G323100	104	416098297	101	189
TraesCS1D02G323200	26	416113403	58	78
TraesCS1D02G323800	11	416353307	82	1060
TraesCS1D02G326400	36	419069066	73	437
TraesCS1D02G327100	11	419470302	145	173
TraesCS1D02G329000LC	97	313132308	33	148
TraesCS1D02G331300LC	58	315672031	82	184
TraesCS1D02G333000	327	423270080	96	88
TraesCS1D02G333500	744	423671504	39	70
TraesCS1D02G333800LC	234	318476766	98	434
TraesCS1D02G334100	12	423883538	96	144
TraesCS1D02G335100	58	425042862	153	105
TraesCS1D02G336700LC	748	322069774	60	137
TraesCS1D02G338100	872	427478141	63	50
TraesCS1D02G338200	40	427595310	317	151
TraesCS1D02G338900	504	427939414	481	312
TraesCS1D02G339000	64	428612497	47	94
TraesCS1D02G341100	53	430975528	665	1173
TraesCS1D02G341600	16	431706918	24	23
TraesCS1D02G342400	3148	432016860	65	156
TraesCS1D02G345300LC	23	332867365	11	74
TraesCS1D02G349600LC	53	338689912	50	103
TraesCS1D02G352500	11	437847810	606	794
TraesCS1D02G355100	6134	439874317	45	84
TraesCS1D02G355700	76	440086942	53	113
TraesCS1D02G355800	5404	440401519	40	71
TraesCS1D02G356000	163	440408869	81	99
TraesCS1D02G357200LC	1016	346371697	43	62
TraesCS1D02G358200	14	441752044	41	76
TraesCS1D02G360000	27	443167511	68	75
TraesCS1D02G360700	231	443746920	92	109
TraesCS1D02G360800	52	443799675	49	65
TraesCS1D02G361300	386	444148064	123	319
TraesCS1D02G361400	959	444150741	68	83
TraesCS1D02G363700	268	445189975	24	22
TraesCS1D02G365400	52	446260740	110	251
TraesCS1D02G366400	26	446437585	37	66
TraesCS1D02G366800	41	446704877	144	89
TraesCS1D02G367600	113	447534723	61	124
TraesCS1D02G368300	458	447864875	24	32
TraesCS1D02G370100	11	448658250	56	95
TraesCS1D02G373900	84	451625701	40	69
TraesCS1D02G375000	1637	452264091	40	55
TraesCS1D02G375100	162	452268813	142	62
TraesCS1D02G375700LC	33	364834761	181	216
TraesCS1D02G375900	86	452498562	180	553
TraesCS1D02G376000	139	452502073	128	73
TraesCS1D02G376400	102	453115871	50	102
TraesCS1D02G376900	20	453278339	43	68
TraesCS1D02G378600	439	454563385	60	191
TraesCS1D02G379500	16	455750425	28	32
TraesCS1D02G379600	62	455755793	58	110
TraesCS1D02G379700	41	455761420	36	103
TraesCS1D02G379800	1472	455765391	70	130
TraesCS1D02G380600	20	456030079	365	1095
TraesCS1D02G380900	117	456178027	106	83
TraesCS1D02G381000LC	12	368488602	13	42
TraesCS1D02G383300	71	457946060	26	38
TraesCS1D02G383500	558	458121696	78	82
TraesCS1D02G386300LC	77	372549153	35	85
TraesCS1D02G387300	316	459891947	48	84
TraesCS1D02G387500	83	460144894	58	74
TraesCS1D02G388300	97	460326906	21	33
TraesCS1D02G389000LC	93	375781733	310	400
TraesCS1D02G389200	39	460995187	48	100
TraesCS1D02G391000	226	462121298	58	56
TraesCS1D02G391000LC	302	376894295	148	278
TraesCS1D02G391400	158	462154858	49	88
TraesCS1D02G391500	103	462194493	39	85
TraesCS1D02G391600	14	462201228	149	171
TraesCS1D02G391900	38	462301887	54	106
TraesCS1D02G392000	796	462310230	168	255
TraesCS1D02G392500	18	462478873	69	45
TraesCS1D02G392600	98	462489303	73	139
TraesCS1D02G394700	3159	463495533	66	160
TraesCS1D02G398200	333	465400903	1312	894
TraesCS1D02G398700	16	465584136	32	21
TraesCS1D02G401500	61	467495094	65	143
TraesCS1D02G402600	1158	467661580	61	143
TraesCS1D02G404700	1085	469609079	58	115
TraesCS1D02G404800	24	469796418	87	62
TraesCS1D02G405000	118	469807285	58	141
TraesCS1D02G405200	931	469814649	83	234
TraesCS1D02G405300	33	469835070	103	255
TraesCS1D02G405400	11	469885602	177	688
TraesCS1D02G406800	12	470199983	62	98
TraesCS1D02G406900LC	40	392562923	69	83
TraesCS1D02G408300	82	470728984	27	30
TraesCS1D02G409400	507	471300787	73	173
TraesCS1D02G409500	84	471407934	36	57
TraesCS1D02G411300	12	472562334	133	265
TraesCS1D02G412000	39	473524148	75	81
TraesCS1D02G413700	26	474057279	66	251
TraesCS1D02G413900	64	474112264	89	126
TraesCS1D02G414900	1301	474507772	36	56
TraesCS1D02G415800LC	57	398045368	91	61
TraesCS1D02G416200	174	475193480	27	42
TraesCS1D02G417800LC	137	399809400	89	121
TraesCS1D02G418000	28	475865449	424	333
TraesCS1D02G418600	1273	475924156	128	256
TraesCS1D02G420800	205	477186933	123	426
TraesCS1D02G421000LC	17	402750394	65	109
TraesCS1D02G423100	159	478253505	163	45
TraesCS1D02G424100	22	478754373	65	95
TraesCS1D02G424200LC	169	404476219	256	1946
TraesCS1D02G424400	86	478817349	26	28
TraesCS1D02G426500	11051	479597111	66	122
TraesCS1D02G427200	340	479775870	57	140
TraesCS1D02G428400	406	480577918	92	193
TraesCS1D02G430200	346	481382035	54	100
TraesCS1D02G430700	593	481450208	524	1501
TraesCS1D02G431000	257	481483503	59	66
TraesCS1D02G432300	53	482208571	119	45
TraesCS1D02G432400	23	482218382	169	140
TraesCS1D02G436200	67	484164577	61	126
TraesCS1D02G437000	24	484410398	46	73
TraesCS1D02G438000	61	485104460	60	70
TraesCS1D02G439000	80	485506213	28	17
TraesCS1D02G440100	370	485746280	73	202
TraesCS1D02G441400	14	486388623	794	413
TraesCS1D02G442100	76	486763318	90	75
TraesCS1D02G443000LC	33	416539288	130	327
TraesCS1D02G450600	43	492890831	58	63
TraesCS1D02G451800LC	13	421080817	240	710
TraesCS1D02G451900	1227	493769211	198	163
TraesCS1D02G452300	423	493929825	23	26
TraesCS1D02G453000LC	58	422293452	60	70
TraesCS1D02G455600LC	25	423657442	200	246
TraesCS1D02G457900LC	254	426588552	129	125
TraesCS1D02G467300LC	32	433188887	269	1137
TraesCS1D02G471100LC	24	436187147	95	100
TraesCS1D02G471200LC	68	436339261	67	280
TraesCS1D02G471900LC	14	436652121	53	128
TraesCS1D02G499200LC	115	453238897	48	63
TraesCS1D02G499300LC	97	453266466	36	79
TraesCS1D02G500800LC	68	454167086	55	140
TraesCS1D02G510400LC	63	460257484	320	476
TraesCS1D02G522100LC	16	463878260	92	98
TraesCS1D02G535100LC	906	469058414	73	122
TraesCS1D02G539100LC	110	471075983	188	684
TraesCS1D02G557900LC	68	481463731	34	78
TraesCS1D02G558000LC	64	481473220	85	127
TraesCS1D02G569200LC	184	485887687	281	177
TraesCS1D02G576500LC	157	488103131	87	165
TraesCS1D02G578400LC	33	488783608	24	375
TraesCS1D02G580800LC	11	489729953	214	820
TraesCS2A02G000700	14	395896	167	228
TraesCS2A02G002500	31	1370169	38	60
TraesCS2A02G004600	41	2463069	48	48
TraesCS2A02G009300	488	3797328	211	294
TraesCS2A02G009500	23	3818395	102	218
TraesCS2A02G011000	14	4165398	148	113
TraesCS2A02G011100	216	4167971	34	65
TraesCS2A02G016700	191	7743372	58	158
TraesCS2A02G016700LC	12	7437271	65	1410
TraesCS2A02G022000LC	140	9994141	104	643
TraesCS2A02G022800	28	11023572	209	246
TraesCS2A02G028600LC	724	13846302	84	225
TraesCS2A02G029300LC	192	14303304	28	32
TraesCS2A02G029500	176	13133525	177	687
TraesCS2A02G029800	239	13409123	73	101
TraesCS2A02G031000LC	94	14886117	226	1524
TraesCS2A02G033100	381	14939656	54	118
TraesCS2A02G033500	93	14976584	144	79
TraesCS2A02G035000	22	15238262	234	510
TraesCS2A02G035500	29	15407544	218	176
TraesCS2A02G035700	78	15450959	49	72
TraesCS2A02G038100LC	56	17784210	59	166
TraesCS2A02G039400	425	16432604	148	149
TraesCS2A02G042200	869	16899115	80	304
TraesCS2A02G048500	82	18648478	8	10
TraesCS2A02G050700	52	19903958	35	56
TraesCS2A02G052500	289	20852997	322	249
TraesCS2A02G053100	185	21252227	202	74
TraesCS2A02G053500	126	21531500	34	53
TraesCS2A02G054200LC	91	25123947	48	137
TraesCS2A02G057900	19	24302071	81	220
TraesCS2A02G058600	681	24529453	80	238
TraesCS2A02G058700	20	24532715	6	7
TraesCS2A02G062500	20	27738775	113	173
TraesCS2A02G064300	141	28803708	63	88
TraesCS2A02G064600	197	28819313	792	2563
TraesCS2A02G066700	2611	30020605	28	28
TraesCS2A02G066800	27935	30047867	21	35
TraesCS2A02G067200	137	30090278	34	28
TraesCS2A02G069400	23	30448214	1777	2920
TraesCS2A02G070300	696	31072208	839	177
TraesCS2A02G070700	598	31177619	76	160
TraesCS2A02G071100	21	31693485	12	21
TraesCS2A02G073100	31	32385574	164	197
TraesCS2A02G074200LC	87	36135237	75	157
TraesCS2A02G076300	16	34104842	133	275
TraesCS2A02G076800	56	34497194	436	1868
TraesCS2A02G082200	30	37092155	51	145
TraesCS2A02G083000	16	38221461	524	1098
TraesCS2A02G083300	24	38307228	20	15
TraesCS2A02G084700	10	38909550	46	63
TraesCS2A02G084800LC	241	41461375	289	438
TraesCS2A02G084900	11	38968633	17	35
TraesCS2A02G086400	989	39704128	46	72
TraesCS2A02G086700	38	40340036	278	178
TraesCS2A02G087300	41	40829436	89	149
TraesCS2A02G089200	227	42390292	152	286
TraesCS2A02G091700	264	44094309	66	96
TraesCS2A02G093600	146	47826610	100	176
TraesCS2A02G095600	292	49177668	917	855
TraesCS2A02G095700	7456	49222424	95	294
TraesCS2A02G096300	55	50054403	70	87
TraesCS2A02G096900	15	50918125	11	17
TraesCS2A02G097800LC	99	49450923	64	104
TraesCS2A02G099300	23	52133775	67	82
TraesCS2A02G100200	18	53285513	30	30
TraesCS2A02G101100	29	54113467	52	61
TraesCS2A02G101900	13	54884432	246	202
TraesCS2A02G102000	98	54953615	56	63
TraesCS2A02G102300LC	17	52661565	651	1199
TraesCS2A02G102500	32	55936548	115	256
TraesCS2A02G103400	163	57149217	56	118
TraesCS2A02G104400	157	57827647	63	124
TraesCS2A02G104600	17	57841209	26	31
TraesCS2A02G106500	70	58547823	379	236
TraesCS2A02G106800	71	59058483	52	52
TraesCS2A02G107000	4644	59322504	60	137
TraesCS2A02G107500	1029	59872493	32	59
TraesCS2A02G107700	211	59932596	51	163
TraesCS2A02G107800LC	104	57902815	282	151
TraesCS2A02G108600	54	60710494	69	178
TraesCS2A02G109500	411	61383649	26	68
TraesCS2A02G110200	157	61808437	52	87
TraesCS2A02G110500	5085	62277095	46	165
TraesCS2A02G110800	28	62314250	214	141
TraesCS2A02G111200	221	62382223	91	516
TraesCS2A02G111300	155	62398385	66	96
TraesCS2A02G111800	63	63139523	37	66
TraesCS2A02G112400	324	63588088	74	91
TraesCS2A02G114400	50	65403803	136	100
TraesCS2A02G115400	93	65819558	48	114
TraesCS2A02G115900	143	66095449	47	112
TraesCS2A02G116000LC	11	62725566	16	23
TraesCS2A02G117700	13661	67980393	64	172
TraesCS2A02G121200	412	70986851	171	58
TraesCS2A02G121300LC	187	68857261	78	170
TraesCS2A02G122900	39	72734968	31	57
TraesCS2A02G124300	348	73199124	170	714
TraesCS2A02G125100	2481	74097316	38	63
TraesCS2A02G126100	47	74561320	65	56
TraesCS2A02G128100	202	75649889	54	93
TraesCS2A02G128800	70	77195973	57	115
TraesCS2A02G129100	225	77269238	30	27
TraesCS2A02G130600	37	78328623	181	111
TraesCS2A02G132200	74	79314538	41	28
TraesCS2A02G132300	93	79331111	42	97
TraesCS2A02G132600	2309	79441299	72	134
TraesCS2A02G133900	18831	80536448	54	110
TraesCS2A02G135600	765	81751627	75	591
TraesCS2A02G135800	1591	81784313	70	133
TraesCS2A02G136000LC	13	80532172	233	173
TraesCS2A02G136200	57	82129992	97	121
TraesCS2A02G141500	44	86967512	83	78
TraesCS2A02G142700	1067	87890916	117	311
TraesCS2A02G143000	19	88118865	43	59
TraesCS2A02G143300	945	88287066	54	114
TraesCS2A02G146700	32	92329594	31	91
TraesCS2A02G146900	460	92488216	59	173
TraesCS2A02G147500	584	94003187	51	32
TraesCS2A02G148700LC	15	90611633	50	109
TraesCS2A02G149200	54	95996938	76	83
TraesCS2A02G150000	219	97844820	134	140
TraesCS2A02G150200	47	97865116	952	4709
TraesCS2A02G152400	43	100630790	280	373
TraesCS2A02G153600	50	101537599	52	43
TraesCS2A02G154100	10	101846238	142	108
TraesCS2A02G154300	43	101889964	40	77
TraesCS2A02G154800	13	102033981	34	552
TraesCS2A02G158800	18758	105541613	40	72
TraesCS2A02G159200LC	20	101859036	34	49
TraesCS2A02G160100	753	111409968	20	32
TraesCS2A02G161800	206	114310853	41	155
TraesCS2A02G162000LC	2136	104876105	57	121
TraesCS2A02G163300	122	115709138	1231	687
TraesCS2A02G164000	400	116160232	68	59
TraesCS2A02G164700	46	117159606	296	986
TraesCS2A02G165000	257	117387713	34	38
TraesCS2A02G165900	17	118456558	56	62
TraesCS2A02G166600	788	119077773	39	38
TraesCS2A02G166700	344	119080554	44	50
TraesCS2A02G167000	27	119303157	276	143
TraesCS2A02G167500	54	120465554	156	199
TraesCS2A02G168800	17	122150791	112	272
TraesCS2A02G171500LC	45	115119116	198	277
TraesCS2A02G171800	7010	127205337	45	89
TraesCS2A02G172700	37	129873169	265	204
TraesCS2A02G173800	215	131849852	86	207
TraesCS2A02G175300	223	133697796	63	238
TraesCS2A02G175300LC	83	119275472	66	148
TraesCS2A02G176300	10	135886824	98	95
TraesCS2A02G177000	186	136164411	42	62
TraesCS2A02G177100	1253	136335422	75	174
TraesCS2A02G177200	233	136627318	95	52
TraesCS2A02G179600	11	138164725	49	78
TraesCS2A02G179800LC	14	124365067	92	66
TraesCS2A02G180100	154	138878493	754	1887
TraesCS2A02G180700LC	15	126183313	369	1051
TraesCS2A02G180900	90	139980376	126	93
TraesCS2A02G181000	99	140059755	70	92
TraesCS2A02G182000	96	141281085	80	105
TraesCS2A02G182300	24	141505590	132	180
TraesCS2A02G182600	2120	142182850	19	26
TraesCS2A02G184300	108	144658540	54	124
TraesCS2A02G186300	10	148024695	25	47
TraesCS2A02G186500	123	148157481	30	48
TraesCS2A02G186600	528	148600462	80	148
TraesCS2A02G187800	37	150122958	116	200
TraesCS2A02G187900	1550	150487589	95	159
TraesCS2A02G190000	105	156526443	78	194
TraesCS2A02G191000	35	157934082	87	56
TraesCS2A02G192900	354	161269946	737	259
TraesCS2A02G193000	12	161331416	337	1051
TraesCS2A02G195900	468	165847759	81	137
TraesCS2A02G196900	22	166754269	84	110
TraesCS2A02G198900	186	171084195	69	134
TraesCS2A02G199000	97	171609972	134	119
TraesCS2A02G199500	42	171958608	180	197
TraesCS2A02G200700	99	173516603	58	59
TraesCS2A02G200800	113	173784199	81	102
TraesCS2A02G204200	11	180335802	150	453
TraesCS2A02G204400	626	181796590	50	55
TraesCS2A02G204800	105	182283134	76	43
TraesCS2A02G205000LC	95	161639102	38	72
TraesCS2A02G205400	545	183516076	41	93
TraesCS2A02G205600	25	183895962	97	182
TraesCS2A02G205900	336	184551764	29	44
TraesCS2A02G206200	10	185127170	20	32
TraesCS2A02G206600	14	185730408	30	57
TraesCS2A02G206800	40	186399672	45	38
TraesCS2A02G207600	12	187823036	27	31
TraesCS2A02G208000	2362	187955090	87	120
TraesCS2A02G209000	67	192066439	902	1508
TraesCS2A02G209800	681	193875159	57	143
TraesCS2A02G211700	135	196127145	42	199
TraesCS2A02G212000	1790	196513907	57	167
TraesCS2A02G212100	1407	196521357	24	50
TraesCS2A02G212300	17	197218281	78	97
TraesCS2A02G212700	74	197464241	36	76
TraesCS2A02G213200	170	197790455	146	101
TraesCS2A02G213300LC	278	173796915	170	264
TraesCS2A02G213500	112	199032141	108	118
TraesCS2A02G214000	58	199713666	215	204
TraesCS2A02G214400	35	200178485	91	428
TraesCS2A02G216900LC	11	177826535	150	1066
TraesCS2A02G217200	17	203900916	1487	1844
TraesCS2A02G218200	106	205193243	1672	7308
TraesCS2A02G218300	1559	205217549	126	226
TraesCS2A02G218800	903	205913416	184	775
TraesCS2A02G219700	18	207478719	42	50
TraesCS2A02G220800	74	209384317	24	37
TraesCS2A02G223200	289	216519232	2858	6853
TraesCS2A02G223600	23136	219150219	40	79
TraesCS2A02G224500	21	224911559	70	2420
TraesCS2A02G225100LC	127	187945622	18	91
TraesCS2A02G225200	44	228858660	215	324
TraesCS2A02G225600	13	231369979	115	345
TraesCS2A02G225900	214	232369307	109	208
TraesCS2A02G227100	764	238002660	99	375
TraesCS2A02G228000	10	244316480	36	120
TraesCS2A02G228400	19	250827157	217	1119
TraesCS2A02G228800	457	256127895	33	33
TraesCS2A02G229400	27	258345539	38	55
TraesCS2A02G229800	79	262039446	38	75
TraesCS2A02G230200	1045	262577760	154	115
TraesCS2A02G231300	14	270470372	62	146
TraesCS2A02G231900	75	273287566	31	60
TraesCS2A02G232200	121	275926847	581	1626
TraesCS2A02G232800	1213	277136459	74	192
TraesCS2A02G234300	61	281758483	4444	1486
TraesCS2A02G234500	31	284783865	64	117
TraesCS2A02G234900	16	288987048	214	383
TraesCS2A02G235000	4030	289759323	55	66
TraesCS2A02G235500	903	293934754	73	185
TraesCS2A02G236700	19	305389102	301	180
TraesCS2A02G237400	26	311158981	428	278
TraesCS2A02G237600	16	313214912	20	26
TraesCS2A02G238700	2084	323528480	87	161
TraesCS2A02G238900	4971	324291314	58	88
TraesCS2A02G240400	6369	335804480	32	23
TraesCS2A02G242600	145	337723159	53	104
TraesCS2A02G243200	33	341628438	108	146
TraesCS2A02G243800	11	344450587	132	204
TraesCS2A02G246000	291	358939807	46	67
TraesCS2A02G246400	1339	360749668	43	105
TraesCS2A02G248700	12	372374951	782	553
TraesCS2A02G249100	28	373871315	207	63
TraesCS2A02G249500	27	376075805	78	101
TraesCS2A02G249600	18	376080388	18	35
TraesCS2A02G250000	159	376752403	49	83
TraesCS2A02G251400	144	379733974	118	112
TraesCS2A02G252600	1694	384330367	210	175
TraesCS2A02G254200	24	387085756	71	105
TraesCS2A02G254600	10897	387776949	77	41
TraesCS2A02G255000LC	205	226116267	419	838
TraesCS2A02G255800	13	391896051	60	137
TraesCS2A02G256000	29	392453086	48	72
TraesCS2A02G256600	3078	393341566	107	522
TraesCS2A02G259400	56	407378395	331	2383
TraesCS2A02G260800	135	410872570	58	139
TraesCS2A02G261400LC	21	235824941	68	96
TraesCS2A02G261600	35	412475975	61	76
TraesCS2A02G262200	603	413336309	30	31
TraesCS2A02G262500	60	414501422	128	82
TraesCS2A02G263200	1232	416916833	52	150
TraesCS2A02G263400	2344	418396162	76	222
TraesCS2A02G263800	12	418822587	223	95
TraesCS2A02G264600	798	419646251	44	133
TraesCS2A02G264600LC	25	239901024	75	302
TraesCS2A02G264800	11	420227906	284	219
TraesCS2A02G265000	650	421059779	61	116
TraesCS2A02G265400LC	150	240788833	99	1854
TraesCS2A02G265700	126	422098273	55	85
TraesCS2A02G265800	98	422103879	35	31
TraesCS2A02G265900	55	422222473	31	65
TraesCS2A02G265900LC	18	241119285	56	57
TraesCS2A02G266200	1891	423205182	150	904
TraesCS2A02G266400LC	110	242369990	537	351
TraesCS2A02G266800	256	424164022	61	161
TraesCS2A02G267300	243	425890214	289	449
TraesCS2A02G268200	838	430708824	38	71
TraesCS2A02G268400	726	431042492	314	445
TraesCS2A02G269700	282	436720632	32	13
TraesCS2A02G271700	173	444622812	526	453
TraesCS2A02G272100	18	445362960	404	309
TraesCS2A02G272400	2193	445752498	17	14
TraesCS2A02G272500	381	446019584	194	193
TraesCS2A02G272600	94	446062945	48	59
TraesCS2A02G272800	37	446668522	44	52
TraesCS2A02G274000	293	448500091	37	85
TraesCS2A02G274500	47	450881708	225	193
TraesCS2A02G275100	192	451818047	418	363
TraesCS2A02G276300	56	456495789	51	57
TraesCS2A02G276400	18	456747425	263	448
TraesCS2A02G278400	57	461391867	48	59
TraesCS2A02G278600	221	461494567	32	40
TraesCS2A02G280000	19	467695863	435	206
TraesCS2A02G281400	29	470235011	152	114
TraesCS2A02G282400	137	473411649	150	655
TraesCS2A02G282600	1695	473601091	45	64
TraesCS2A02G284100	22	476223387	106	588
TraesCS2A02G284200	40	476228519	36	63
TraesCS2A02G284400	40	477009093	46	39
TraesCS2A02G285500LC	29	280262654	1035	929
TraesCS2A02G287400	14	490189487	30	32
TraesCS2A02G287800	24	491479922	66	61
TraesCS2A02G288800	1465	496588254	88	210
TraesCS2A02G290600	6308	500770912	84	175
TraesCS2A02G291100	731	501847559	57	95
TraesCS2A02G291500	14	502326732	182	471
TraesCS2A02G292700	3980	504076080	42	58
TraesCS2A02G294600	967	507084646	76	96
TraesCS2A02G294700	64	507390874	182	57
TraesCS2A02G295900	45	509076625	222	95
TraesCS2A02G296600LC	60	300214471	32	154
TraesCS2A02G297100	441	511095752	49	143
TraesCS2A02G297900LC	21	303225653	44	1108
TraesCS2A02G298100	20	513287864	238	151
TraesCS2A02G298800	2798	514748052	59	100
TraesCS2A02G300400	69	516093947	54	123
TraesCS2A02G301400	9374	516432574	52	56
TraesCS2A02G302100	16	517808544	47	71
TraesCS2A02G303600	2617	520562882	123	408
TraesCS2A02G304000LC	12	313296903	69	368
TraesCS2A02G305100	27	524599800	38	52
TraesCS2A02G305900	53	526100403	40	78
TraesCS2A02G308700	163	530753266	95	211
TraesCS2A02G309900	146	533463233	714	365
TraesCS2A02G310100	57	533545920	146	90
TraesCS2A02G311200	1069	534631686	77	184
TraesCS2A02G311900	44	535716874	1066	633
TraesCS2A02G312400	294	537003927	47	67
TraesCS2A02G312600	7332	537253265	40	77
TraesCS2A02G314900	12	539972677	16	21
TraesCS2A02G315100	396	540455870	58	138
TraesCS2A02G315600	11	541201890	40	52
TraesCS2A02G316100	47	541843184	77	132
TraesCS2A02G317800	462	543158050	165	104
TraesCS2A02G318000	262	543191011	234	365
TraesCS2A02G318100	33	543307069	45	113
TraesCS2A02G318300	169	543347429	73	139
TraesCS2A02G318600	12	543742209	9	11
TraesCS2A02G318900	27	544287341	41	33
TraesCS2A02G319000	85	544297795	58	86
TraesCS2A02G319100	14	544312284	17	27
TraesCS2A02G320800	1048	550536195	62	174
TraesCS2A02G322500	69	551723554	93	68
TraesCS2A02G323400	1283	553484638	89	388
TraesCS2A02G324900LC	50	347685218	39	52
TraesCS2A02G325000	20	554827030	89	213
TraesCS2A02G325300	31	555399567	51	101
TraesCS2A02G326200	72	557051414	434	895
TraesCS2A02G327500	10	559085518	537	599
TraesCS2A02G328700	53	560772607	71	79
TraesCS2A02G330600	27	563203173	42	54
TraesCS2A02G330900	82	563778342	353	5758
TraesCS2A02G331100	378	564107289	69	124
TraesCS2A02G331400	221	564498377	112	231
TraesCS2A02G332400	10	565283457	13	20
TraesCS2A02G332900	38	565373711	50	85
TraesCS2A02G333100	31	566084363	49	99
TraesCS2A02G333400	16	566856412	54	86
TraesCS2A02G333500	243	566858761	65	110
TraesCS2A02G334900LC	89	357155310	165	160
TraesCS2A02G336200	91	570014570	28	53
TraesCS2A02G336400LC	109	360451241	36	43
TraesCS2A02G336800	77	570267444	32	43
TraesCS2A02G337010LC	367	360829146	43	120
TraesCS2A02G337100	577	570725148	51	78
TraesCS2A02G337300	96	570782591	56	38
TraesCS2A02G338000	33	572452447	61	118
TraesCS2A02G338800	42	572746801	55	64
TraesCS2A02G339100	113	572840637	160	136
TraesCS2A02G340100	1993	574975346	150	637
TraesCS2A02G341610LC	244	367658131	65	169
TraesCS2A02G341700	37	578379454	129	239
TraesCS2A02G342300LC	82	369832822	35	38
TraesCS2A02G343900	23	580762482	691	1000
TraesCS2A02G346200	149	584520227	95	447
TraesCS2A02G347200	28	585654423	450	1654
TraesCS2A02G347600	36	585816440	53	44
TraesCS2A02G348700	16	587445146	13	20
TraesCS2A02G349300	882	588378569	76	244
TraesCS2A02G350200	21	589796113	87	108
TraesCS2A02G350300	27	590639966	125	97
TraesCS2A02G350800	642	590965232	57	121
TraesCS2A02G351000	109	590984695	36	65
TraesCS2A02G351300	14	591274770	296	204
TraesCS2A02G352200	37	592745783	114	168
TraesCS2A02G352200LC	66	385318018	60	65
TraesCS2A02G352300LC	41	385319874	112	199
TraesCS2A02G352400	1403	592856356	84	200
TraesCS2A02G352400LC	76	385322249	56	126
TraesCS2A02G352500	680	593305402	47	80
TraesCS2A02G352500LC	279	385330276	78	139
TraesCS2A02G352600LC	296	385336499	41	62
TraesCS2A02G353700	179	594377553	114	203
TraesCS2A02G353900	99	594581814	87	143
TraesCS2A02G354500	135	595340973	41	181
TraesCS2A02G354800	53	595987198	69	47
TraesCS2A02G355400	29006	598161058	56	128
TraesCS2A02G357000	20	601714039	81	93
TraesCS2A02G357600	201	602125295	37	39
TraesCS2A02G358000	11	602452491	75	128
TraesCS2A02G359100	902	603082786	56	162
TraesCS2A02G359400	98	603524728	59	115
TraesCS2A02G359900	62	603686566	173	236
TraesCS2A02G360200	14	604747991	112	347
TraesCS2A02G360300LC	78	395703113	21	265
TraesCS2A02G362100	28	606509335	63	128
TraesCS2A02G363800	70	607840712	715	487
TraesCS2A02G364500LC	120	398762610	54	128
TraesCS2A02G364800	86	608775590	55	130
TraesCS2A02G365200	90	608939141	47	72
TraesCS2A02G365600	336	610234781	122	75
TraesCS2A02G366400	12	610977928	35	37
TraesCS2A02G367700	148	611315135	30	38
TraesCS2A02G369500	17	612398163	106	40
TraesCS2A02G371600	216	613987658	58	123
TraesCS2A02G376600	1516	619198426	70	102
TraesCS2A02G377200	153	619624114	37	50
TraesCS2A02G377400	127	619758332	67	110
TraesCS2A02G377700	22	619770020	38	110
TraesCS2A02G378100	20	620712986	40	39
TraesCS2A02G378200	38	621037948	26	26
TraesCS2A02G378300	290	621182480	63	60
TraesCS2A02G378800LC	38	419033231	188	282
TraesCS2A02G378900	215	621565666	118	160
TraesCS2A02G382100	534	625565345	51	97
TraesCS2A02G382700	16	627510392	102	661
TraesCS2A02G383100	37	627615714	54	66
TraesCS2A02G383100LC	76	424502752	1515	1236
TraesCS2A02G383900	598	628675232	55	76
TraesCS2A02G385400LC	23	427517040	83	200
TraesCS2A02G386400	206	632507686	25	40
TraesCS2A02G387800	140	633491796	66	68
TraesCS2A02G388100	31	634615036	40	37
TraesCS2A02G388200LC	15	433505933	549	717
TraesCS2A02G388800	1302	636911122	125	581
TraesCS2A02G390500LC	845	438724720	628	1944
TraesCS2A02G391000	48	640710831	239	55
TraesCS2A02G391300	10	641401981	247	3466
TraesCS2A02G391600	54	641951589	170	396
TraesCS2A02G392300	714	642569418	98	304
TraesCS2A02G393300	50	642968110	59	92
TraesCS2A02G393900	669	643762378	20	44
TraesCS2A02G394800	34	645911111	42	91
TraesCS2A02G394900	39	646556368	136	210
TraesCS2A02G395500	26	648342262	170	129
TraesCS2A02G395900	64	649487275	77	69
TraesCS2A02G397100	46	650653331	205	139
TraesCS2A02G397700	2356	651504837	55	129
TraesCS2A02G397800	10	651602913	91	61
TraesCS2A02G399300	446	652519647	61	158
TraesCS2A02G399700	44	652770588	134	153
TraesCS2A02G402200	10	656243444	826	780
TraesCS2A02G402300	1117	656370393	95	204
TraesCS2A02G402900	32	657110045	129	305
TraesCS2A02G403371	16	658746927	48	105
TraesCS2A02G403600	204	659271342	61	102
TraesCS2A02G403800	1431	659325064	66	143
TraesCS2A02G409000	609	666319790	66	149
TraesCS2A02G410100	12	667961340	341	129
TraesCS2A02G410400LC	55	461983706	209	165
TraesCS2A02G412200	199	669847205	53	106
TraesCS2A02G412500	10	670115344	107	215
[truncated: 10,020 more rows]
