# Supplementary material for: Transcriptome profiling at osmotic and ionic phases of salt stress response in bread wheat uncovers trait-specific candidate genes
Source: BMC Plant Biol. 2020 Sep 16;20:428. doi: 10.1186/s12870-020-02616-9 (PMC7493341; doi:10.1186/s12870-020-02616-9)
Supplement: Supplementary file 5 — Additional file 5: Table S4. GFOLD values of the salt-responsive genes identified in the time points studied in the four genotypes. [file 12870_2020_2616_MOESM5_ESM.xlsx]

## Sheet: Bobur
	11 d	24 d
Traes1108	-0.533354	-2.1723
Traes1139	0	1.52182
Traes1222	0	-0.991464
Traes1261	0	1.00722
Traes1386	-1.55711	0
Traes1644	-0.046279	1.24267
Traes1683	-0.0113652	1.15345
Traes1810	0	-1.17214
Traes182	0	1.30445
Traes1827	1.90275	0
Traes1831	-0.533509	1.25841
Traes193	1.04117	0
Traes2346	0	-1.77509
Traes2494	0	-1.29893
Traes2532	0	-1.53034
Traes2634	-4.32931	-2.20168
Traes2697	0	1.44316
Traes2746	-2.39981	0
Traes2753	-3.05972	0
Traes2805	0.0924686	1.42809
Traes2882	1.72012	-4.11284
Traes3080	-1.05083	0.349395
Traes3165	-1.19808	1.66591
Traes3173	-1.50307	-0.349957
Traes3252	0	2.60788
Traes3472	1.01486	-0.492701
Traes348	0	2.7589
Traes3534	1.03547	0
Traes3965	1.86858	0.941747
Traes3966	1.34839	1.55905
Traes40	-1.24133	0
Traes4239	0.0817113	1.0765
Traes4252	-1.02023	0.250107
Traes4545	-1.06467	0
Traes4695	0	-1.62663
Traes4832	0	1.22185
Traes4870	-1.54105	0
Traes4925	-0.147263	1.00578
Traes4952	-2.07076	0
Traes5049	0	-1.06154
Traes5234	0.032187	-1.06154
Traes5320	-1.6754	0
Traes5353	-1.5608	1.38395
Traes5354	-0.396229	2.32771
Traes5509	0	-1.21759
Traes586	-1.38035	-0.23688
Traes6170	0	1.2403
Traes6228	-2.34585	-0.370602
Traes6355	0.894478	-1.51753
Traes6664	-2.74362	-2.03313
Traes667	-0.487111	-3.42919
Traes6670	0	1.14431
Traes6835	0.00648459	1.11482
Traes7	-0.955457	0
Traes715	0	-1.37793
Traes7199	-1.55711	0
Traes7323	1.01486	0
Traes7396	1.20723	0
Traes7918	0	-1.12964
Traes805	0.0846545	1.67465
Traes917	-1.20267	3.50415
Traes918	0	1.71095
TraesCS1A02G031300	0	1.10233
TraesCS1A02G035600	-1.59923	0
TraesCS1A02G064000	0	1.8233
TraesCS1A02G078800	0	1.51448
TraesCS1A02G084800	0	1.30445
TraesCS1A02G103900	-1.02021	-0.437134
TraesCS1A02G115700	-0.095998	-1.46307
TraesCS1A02G119600	0	1.32487
TraesCS1A02G164800	-0.373268	1.29319
TraesCS1A02G166100	-1.50902	-0.240091
TraesCS1A02G166600	0	1.72685
TraesCS1A02G168600	-1.99187	0
TraesCS1A02G171800LC	0.09094	-1.84909
TraesCS1A02G173800	0	-1.62524
TraesCS1A02G178700	0	1.73906
TraesCS1A02G184900	0	1.02186
TraesCS1A02G186100	-0.898556	1.79387
TraesCS1A02G186300	-1.1746	0
TraesCS1A02G186500	-0.912007	1.30913
TraesCS1A02G186700	-1.97455	0.223088
TraesCS1A02G191800	0	1.51652
TraesCS1A02G203600	-3.48851	0
TraesCS1A02G203700	-2.94231	-1.02201
TraesCS1A02G228500	0	4.15453
TraesCS1A02G231700	0	1.61539
TraesCS1A02G263600	1.39182	0
TraesCS1A02G268400	-1.63065	0
TraesCS1A02G270900	-0.903246	1.5683
TraesCS1A02G274400	-2.34573	4.15471
TraesCS1A02G281000	0	-1.21862
TraesCS1A02G287000	0.102576	2.21867
TraesCS1A02G292200LC	1.26563	0
TraesCS1A02G295900	-1.15247	0
TraesCS1A02G303600	0	2.16589
TraesCS1A02G311200	0	1.71095
TraesCS1A02G334800	0.159695	1.01074
TraesCS1A02G335200	1.68617	-2.13745
TraesCS1A02G335700	1.22178	0
TraesCS1A02G355300	-2.38453	0
TraesCS1A02G358600	1.10868	0.15154
TraesCS1A02G364800	-0.955457	-1.65079
TraesCS1A02G372300	0	-1.21477
TraesCS1A02G374200	1.28173	0
TraesCS1A02G381500	-0.514031	1.24053
TraesCS1A02G383800	-1.19591	0.760775
TraesCS1A02G396800	0.905391	1.38057
TraesCS1A02G400500	0	-1.14403
TraesCS1A02G403800	0.37711	-1.71082
TraesCS1A02G406500	0.155044	-1.28693
TraesCS1A02G414500	0	-1.31746
TraesCS1A02G415100	0	1.40977
TraesCS1A02G418500	-1.21096	1.13915
TraesCS1A02G418900	0.102576	-1.52655
TraesCS1A02G422800	-1.04566	0
TraesCS1A02G422900	-1.7848	0
TraesCS1A02G423100	0	-1.56586
TraesCS1A02G530900LC	0	-1.19915
TraesCS1B02G004100	0	1.33482
TraesCS1B02G008500	0	1.2531
TraesCS1B02G011400	0	1.19087
TraesCS1B02G021000LC	-0.992904	0
TraesCS1B02G034700	0	-1.17214
TraesCS1B02G062400	-1.40979	0
TraesCS1B02G074100	-1.86048	0
TraesCS1B02G080800	-1.45196	0
TraesCS1B02G086400	0	-1.70275
TraesCS1B02G089000	0	1.53783
TraesCS1B02G099800	-0.055622	-1.16516
TraesCS1B02G104500	-1.12832	0
TraesCS1B02G111600LC	-1.55711	0.864321
TraesCS1B02G137200	-1.59923	0
TraesCS1B02G139000	0	1.66055
TraesCS1B02G142900	0	1.13915
TraesCS1B02G145000	0	1.35835
TraesCS1B02G170100	1.99593	2.28853
TraesCS1B02G189400	0.276908	1.04973
TraesCS1B02G194900	-1.51679	0.885274
TraesCS1B02G197000	1.46462	0.948389
TraesCS1B02G206800	0	1.15438
TraesCS1B02G229400	0	1.77215
TraesCS1B02G233600	0	1.38337
TraesCS1B02G242700	0	2.9813
TraesCS1B02G249400	0.156538	-1.51651
TraesCS1B02G272200	-0.243335	1.53985
TraesCS1B02G276700	2.12662	-0.0936887
TraesCS1B02G276800	1.29337	-0.836375
TraesCS1B02G281200	-1.88651	0
TraesCS1B02G283400	-0.955457	0
TraesCS1B02G290000	0	-1.12018
TraesCS1B02G299200	-0.620032	-1.57362
TraesCS1B02G299600	-0.287663	-1.4616
TraesCS1B02G304800	0	2.46694
TraesCS1B02G309000	-0.302419	1.26746
TraesCS1B02G314000	-0.649577	1.06972
TraesCS1B02G339500	0	1.3548
TraesCS1B02G350800	-1.13306	0
TraesCS1B02G361500	-0.502024	2.07505
TraesCS1B02G364200	1.75049	-1.48541
TraesCS1B02G382100	0	-1.16468
TraesCS1B02G382200	-0.745683	-1.84909
TraesCS1B02G392300	-1.24133	0
TraesCS1B02G393100	1.00569	0
TraesCS1B02G410300	-2.23569	0
TraesCS1B02G411200LC	-1.47577	0
TraesCS1B02G411400LC	-1.35942	0
TraesCS1B02G418800	-1.307	0.761073
TraesCS1B02G434100	0	1.53326
TraesCS1B02G436500	0	2.48283
TraesCS1B02G436700	0	-1.13947
TraesCS1B02G455200	0	-2.03313
TraesCS1B02G559200LC	0	-1.27057
TraesCS1D02G000600	0	1.13773
TraesCS1D02G013800	0	-1.65079
TraesCS1D02G015300	-1.10481	0
TraesCS1D02G062800	0	1.08834
TraesCS1D02G064500	0	1.67998
TraesCS1D02G081200	0	1.09297
TraesCS1D02G094700	0	1.43695
TraesCS1D02G120500	0	1.58428
TraesCS1D02G141400	0	1.10185
TraesCS1D02G157400	0	-0.982578
TraesCS1D02G163900	1.04023	1.08727
TraesCS1D02G177000	0	1.52691
TraesCS1D02G177700	-3.71795	0
TraesCS1D02G187200	0	1.14431
TraesCS1D02G189600	-1.34085	0.408667
TraesCS1D02G189800	-1.73097	0.826271
TraesCS1D02G190000	-1.28708	0
TraesCS1D02G190100	-0.982037	1.03494
TraesCS1D02G191100	-1.02654	0.561139
TraesCS1D02G207000	-3.15164	0.0215924
TraesCS1D02G207100	-3.72759	0
TraesCS1D02G218200	0.23013	1.2894
TraesCS1D02G230600	0	4.75336
TraesCS1D02G239600	-1.53649	0.0619869
TraesCS1D02G249200	0	1.04274
TraesCS1D02G256700	1.26563	2.89564
TraesCS1D02G261400	0	1.42614
TraesCS1D02G266000	0	-1.40858
TraesCS1D02G266100	0	-1.75743
TraesCS1D02G275000LC	0	0.976747
TraesCS1D02G282000	0	-1.11823
TraesCS1D02G290700LC	0	1.32861
TraesCS1D02G303100	-0.0164931	1.35757
TraesCS1D02G310100	-1.2691	0
TraesCS1D02G321300	0	-1.15669
TraesCS1D02G352600	0	-1.27057
TraesCS1D02G355100	-3.18951	1.80099
TraesCS1D02G358400	-1.02654	-0.490313
TraesCS1D02G361000	0	-1.07216
TraesCS1D02G374900	1.36305	0
TraesCS1D02G392000	-1.97532	0
TraesCS1D02G404700	1.86858	0
TraesCS1D02G414700	0	1.82756
TraesCS1D02G418400	-1.42833	0
TraesCS1D02G422600	0	1.28946
TraesCS1D02G430700	-1.92252	0
TraesCS1D02G431700	0	-1.48541
TraesCS1D02G440500	0.00497331	1.44708
TraesCS1D02G499200LC	-1.11902	0
TraesCS2A02G002700	0	1.97278
TraesCS2A02G026600	-0.609962	-1.21074
TraesCS2A02G026700	-0.148447	-1.05676
TraesCS2A02G033600	-1.00584	0
TraesCS2A02G044900	2.06628	0
TraesCS2A02G045400	-2.07076	0
TraesCS2A02G081700LC	0	1.21251
TraesCS2A02G083600	-1.24133	0
TraesCS2A02G089400	0	-1.34386
TraesCS2A02G094500	0	3.60338
TraesCS2A02G094700	0	2.9215
TraesCS2A02G101900	1.13484	0
TraesCS2A02G106500	-1.18615	0.896995
TraesCS2A02G107500	-2.41557	0
TraesCS2A02G110300	-2.90294	-0.110536
TraesCS2A02G110900LC	-2.23422	0
TraesCS2A02G116100	-1.28673	0
TraesCS2A02G130200	0	0.95546
TraesCS2A02G137700	-1.11168	1.62751
TraesCS2A02G160700	0	1.21251
TraesCS2A02G169600	-2.21649	0.379955
TraesCS2A02G174500	-1.19597	0
TraesCS2A02G186700	0	-2.14679
TraesCS2A02G188600	-1.38231	0
TraesCS2A02G194500	0	1.48209
TraesCS2A02G205900	0.346382	-1.647
TraesCS2A02G215900	0	-1.00417
TraesCS2A02G219100	3.28499	-3.82633
TraesCS2A02G220400	-1.8736	0
TraesCS2A02G222500LC	1.03547	-0.701239
TraesCS2A02G254200	0	0.983075
TraesCS2A02G259500	-1.0675	0
TraesCS2A02G266900	0.165201	1.61389
TraesCS2A02G284100	0	1.45845
TraesCS2A02G290400	0	1.09254
TraesCS2A02G326100	-2.41904	0.256056
TraesCS2A02G341700	-1.06974	0
TraesCS2A02G345500	1.72012	-3.54351
TraesCS2A02G350800	-2.14348	0
TraesCS2A02G350900	-3.26673	0
TraesCS2A02G395000	-2.43833	0
TraesCS2A02G400100	0.974785	-1.40935
TraesCS2A02G404000	0	1.19793
TraesCS2A02G411200	-1.85025	0
TraesCS2A02G415700	0	-1.05856
TraesCS2A02G417300	0	-1.08824
TraesCS2A02G421700	-3.52581	0
TraesCS2A02G424861	-1.6754	0
TraesCS2A02G433500	1.77095	-0.230105
TraesCS2A02G443000	-0.374364	0.950915
TraesCS2A02G448300	0	-1.20399
TraesCS2A02G453400	0	1.34892
TraesCS2A02G456600	0	1.05041
TraesCS2A02G488900	0	-1.46766
TraesCS2A02G489500	0.85845	2.11523
TraesCS2A02G491800	-1.35942	0
TraesCS2A02G503100	0	1.58388
TraesCS2A02G513100	0	-1.27396
TraesCS2A02G513700	0	-1.00975
TraesCS2A02G527700	2.33289	0
TraesCS2A02G531500	0	-1.34815
TraesCS2A02G574300	-0.8549	1.43615
TraesCS2A02G581600	-0.630447	1.05575
TraesCS2B02G000700	0	2.9469
TraesCS2B02G004000	0	-1.04271
TraesCS2B02G027000	-0.888735	-1.29669
TraesCS2B02G040000	-1.6215	-1.19218
TraesCS2B02G040500	-2.07076	0
TraesCS2B02G040600	-2.4968	0
TraesCS2B02G046400LC	1.46462	-2.09107
TraesCS2B02G057100	2.7042	0
TraesCS2B02G079900	-1.13118	1.46163
TraesCS2B02G106200	-0.955457	0
TraesCS2B02G109700	0	1.80968
TraesCS2B02G119000	0	-2.64989
TraesCS2B02G119100	0	-1.61635
TraesCS2B02G121900	0	1.2309
TraesCS2B02G124800	-1.61746	0
TraesCS2B02G125200	-3.49383	0
TraesCS2B02G125800	-1.11192	-1.40858
TraesCS2B02G126200	-0.167626	-1.06154
TraesCS2B02G127400	0	-1.06154
TraesCS2B02G137000LC	-0.095998	1.22414
TraesCS2B02G146000	-2.66542	0
TraesCS2B02G150600	-0.992904	0
TraesCS2B02G172200LC	-1.32332	0.835699
TraesCS2B02G181800	-1.16827	0
TraesCS2B02G182900	-1.46524	0
TraesCS2B02G195900	-2.19709	0
TraesCS2B02G204600	0	-0.958186
TraesCS2B02G218700	-1.8433	0
TraesCS2B02G245900	-1.10444	0
TraesCS2B02G258400	0	-1.34344
TraesCS2B02G263900	0	1.27172
TraesCS2B02G275100	-1.47261	0.831518
TraesCS2B02G306900	0	1.51506
TraesCS2B02G307400	0	1.33482
TraesCS2B02G326900	0.138378	0.958786
TraesCS2B02G332200	0	-0.960238
TraesCS2B02G335800	0	1.55267
TraesCS2B02G336700	0	1.66282
TraesCS2B02G336800	0.305558	3.24199
TraesCS2B02G336900	0.762829	-3.04065
TraesCS2B02G347800	0	1.13138
TraesCS2B02G355900	-0.0932498	1.08068
TraesCS2B02G359400	-0.253668	2.22036
TraesCS2B02G360300	-1.62825	0
TraesCS2B02G367200	0	1.02961
TraesCS2B02G368700	0	-1.09674
TraesCS2B02G369000	-2.37426	0
TraesCS2B02G369100	-2.42462	0
TraesCS2B02G413000	-2.23039	0
TraesCS2B02G418200	0.774957	-1.71347
TraesCS2B02G418600	0.776192	1.36089
TraesCS2B02G421900	0	1.11548
TraesCS2B02G422700	0.147664	1.37182
TraesCS2B02G427500	0.184154	1.1364
TraesCS2B02G428700	-1.74729	0
TraesCS2B02G430000	-1.8846	0.0432789
TraesCS2B02G437000	0	1.26637
TraesCS2B02G444500	0.192706	2.82783
TraesCS2B02G446100	-0.167626	1.71801
TraesCS2B02G447600	0	2.50628
TraesCS2B02G454500	0.99714	-0.296752
TraesCS2B02G459000	-1.13065	0
TraesCS2B02G459100	-1.0675	0
TraesCS2B02G471800	-0.862578	-1.00022
TraesCS2B02G478700	0	3.37901
TraesCS2B02G480800	-0.955457	0
TraesCS2B02G482500	-1.61867	-0.039274
TraesCS2B02G482700	-1.71458	-0.902476
TraesCS2B02G482900	-0.367094	-1.17886
TraesCS2B02G487400	-1.02727	0
TraesCS2B02G490400	1.41241	1.92636
TraesCS2B02G517400	0.627974	1.598
TraesCS2B02G520700	0.905391	-2.38065
TraesCS2B02G521100	-0.0857598	1.39856
TraesCS2B02G521300	-2.15478	0
TraesCS2B02G521800	1.28986	1.42353
TraesCS2B02G526100	0	-1.70555
TraesCS2B02G528400	1.86858	0
TraesCS2B02G530000	0	0.993102
TraesCS2B02G541900	2.99313	0.619802
TraesCS2B02G558400	3.1456	0
TraesCS2B02G563700	-0.0498014	1.55979
TraesCS2B02G582100	0	3.02054
TraesCS2B02G785910LC	0	1.18203
TraesCS2D02G000300	0.0388466	1.69592
TraesCS2D02G006500	-1.72866	0
TraesCS2D02G015100	1.03547	0
TraesCS2D02G028600	-2.14282	-0.687703
TraesCS2D02G031000	-1.72821	0
TraesCS2D02G041000	-0.999049	0.199685
TraesCS2D02G043500	2.06993	0
TraesCS2D02G044100	-2.93689	-2.29496
TraesCS2D02G088600	0.0619344	2.9469
TraesCS2D02G093900	0	-1.03896
TraesCS2D02G101400	0.889212	-1.01413
TraesCS2D02G107600	-2.2474	-1.65986
TraesCS2D02G107900	-1.61746	0
TraesCS2D02G108500	-2.03149	-0.811901
TraesCS2D02G119100	-1.38082	0
TraesCS2D02G136500	0	-1.5347
TraesCS2D02G162200	-1.28988	0.189488
TraesCS2D02G162300	-0.580123	0.950318
TraesCS2D02G177100	-2.98774	0.0693027
TraesCS2D02G193400	0	1.54252
TraesCS2D02G226000	-1.71458	0
TraesCS2D02G231100	-1.81571	0.310837
TraesCS2D02G257100	0	1.22608
TraesCS2D02G260200	0	1.11369
TraesCS2D02G264200	-1.00426	0
TraesCS2D02G267000	0	-1.27501
TraesCS2D02G270000	0	1.15081
TraesCS2D02G273600	0	2.12498
TraesCS2D02G275700	0	1.87828
TraesCS2D02G300100	0	1.52558
TraesCS2D02G311900	0	-1.15398
TraesCS2D02G315500	-0.392494	1.46832
TraesCS2D02G316200	0.140197	3.68894
TraesCS2D02G316300	0	-2.79674
TraesCS2D02G329900	0	1.48786
TraesCS2D02G339700	0	2.32771
TraesCS2D02G344200	2.0033	-2.26
TraesCS2D02G349000	-1.75253	0
TraesCS2D02G349400	-2.41557	0
TraesCS2D02G358700	0	-1.52743
TraesCS2D02G364800	0	3.50415
TraesCS2D02G372000	1.49217	0.349677
TraesCS2D02G386700	1.46462	0
TraesCS2D02G387300	0	1.30907
TraesCS2D02G391700	1.38906	-1.04159
TraesCS2D02G392800	-2.43425	-0.263072
TraesCS2D02G401000	0.974007	2.14224
TraesCS2D02G408700	-1.26839	0
TraesCS2D02G409800	0	2.27792
TraesCS2D02G415500	0	1.20934
TraesCS2D02G418600	-3.26673	0
TraesCS2D02G423700	0	1.18557
TraesCS2D02G425200	0.0653641	1.6256
TraesCS2D02G425300	0	1.07374
TraesCS2D02G425700	-1.20776	0
TraesCS2D02G453100	0	0.952917
TraesCS2D02G453200	0	1.45291
TraesCS2D02G455000	-1.09208	0.115417
TraesCS2D02G456900	0	2.63729
TraesCS2D02G467500	3.08586	2.67018
TraesCS2D02G475300	0	1.11482
TraesCS2D02G484500	-2.3489	-0.941984
TraesCS2D02G488500	-0.410449	-1.17214
TraesCS2D02G489700	1.10313	2.9589
TraesCS2D02G493200	-1.32799	0
TraesCS2D02G515400	1.99387	1.51652
TraesCS2D02G529500	-1.04566	0
TraesCS2D02G530600	2.57992	0
TraesCS2D02G540000	0	2.27201
TraesCS2D02G541000	0	1.32861
TraesCS2D02G564900	0	2.60788
TraesCS2D02G572900	-1.04565	0
TraesCS2D02G582200	0	1.56115
TraesCS2D02G583200	-1.88651	0
TraesCS2D02G587900	0	1.03457
TraesCS2D02G598500	-1.6819	0.66711
TraesCS3A02G004400LC	2.12662	0
TraesCS3A02G035300	-1.05618	0.247002
TraesCS3A02G038900	0	-0.979625
TraesCS3A02G055500	-1.09517	0.073574
TraesCS3A02G061600	-1.11168	-0.532718
TraesCS3A02G095900	0.0112226	-3.35445
TraesCS3A02G097400	0	1.48029
TraesCS3A02G108900	-0.106131	1.24127
TraesCS3A02G118300	0	1.93743
TraesCS3A02G129600	0	2.0338
TraesCS3A02G130300	-2.10994	0
TraesCS3A02G143800	-1.21096	0
TraesCS3A02G152500	-0.0163301	0.997601
TraesCS3A02G183900	0	1.15751
TraesCS3A02G204800	-1.13252	0
TraesCS3A02G209800	-0.955457	0.489719
TraesCS3A02G215000	0	1.82461
TraesCS3A02G217400	0	2.72993
TraesCS3A02G225100	0	3.82523
TraesCS3A02G227700	-1.1976	0
TraesCS3A02G233600	-1.28708	-0.164107
TraesCS3A02G246700	0	1.38337
TraesCS3A02G250700	0	1.73375
TraesCS3A02G268300LC	0	1.52182
TraesCS3A02G280600	1.08243	0
TraesCS3A02G280800	0	0.952824
TraesCS3A02G287500	-1.96794	0.658599
TraesCS3A02G309000	-1.78276	0
TraesCS3A02G309100	-2.68303	0
TraesCS3A02G311900	0	3.34118
TraesCS3A02G327100	0	1.36188
TraesCS3A02G340700	0	1.63454
TraesCS3A02G354800	-1.04491	0.226454
TraesCS3A02G360500	0	1.55267
TraesCS3A02G362800	0	1.01901
TraesCS3A02G363400	0	2.05399
TraesCS3A02G363700	0.552755	2.75826
TraesCS3A02G368600	-0.0284088	1.33097
TraesCS3A02G380600	0	2.47456
TraesCS3A02G404800	0	1.07639
TraesCS3A02G415800LC	0	-1.85606
TraesCS3A02G419800	-1.34146	0.427993
TraesCS3A02G439500LC	0.0656838	1.54159
TraesCS3A02G444900	-0.261846	1.22414
TraesCS3A02G452100	-0.377562	1.13709
TraesCS3A02G466200	0	1.0765
TraesCS3A02G470600	0	0.962976
TraesCS3A02G475200LC	-3.83914	0
TraesCS3A02G481500	-1.15065	0
TraesCS3A02G482200	-2.9772	0
TraesCS3A02G483000	-3.83744	0
TraesCS3A02G498700	0.985855	3.18067
TraesCS3A02G512400	0	-0.973439
TraesCS3A02G517100	-2.55332	0.131374
TraesCS3A02G528900	0	0.987315
TraesCS3A02G529300	-1.2691	0
TraesCS3A02G723400LC	1.55483	0
TraesCS3B02G004400LC	0	-2.54254
TraesCS3B02G007500	-1.332	0.568688
TraesCS3B02G014000	-1.61746	0
TraesCS3B02G014600	-1.99515	0
TraesCS3B02G014800	-1.47367	0.884016
TraesCS3B02G015000LC	-2.32022	0
TraesCS3B02G033400	-2.02684	-0.169443
TraesCS3B02G045900	0	1.68968
TraesCS3B02G062700	1.46462	0
TraesCS3B02G091400	-1.34266	0
TraesCS3B02G109480	-0.591687	-1.00204
TraesCS3B02G127400	0.0933404	-2.03425
TraesCS3B02G129900	-1.35942	-0.855357
TraesCS3B02G137300	0.167819	1.3966
TraesCS3B02G141200	-0.222595	1.05634
TraesCS3B02G146500	-1.63076	0.347157
TraesCS3B02G149400	-2.50281	0
TraesCS3B02G151600	0	1.98814
TraesCS3B02G166100	-1.39353	0
TraesCS3B02G166900	0	0.973323
TraesCS3B02G200000	0	1.19031
TraesCS3B02G213400	0	1.82329
TraesCS3B02G213600	0	2.48283
TraesCS3B02G214700	-1.42506	0
TraesCS3B02G218700	0	1.01901
TraesCS3B02G234100	0	1.13447
TraesCS3B02G254700	0	3.28339
TraesCS3B02G256800	-1.10544	0
TraesCS3B02G272600	0	1.58763
TraesCS3B02G277900	1.52997	0
TraesCS3B02G287200	0	0.983148
TraesCS3B02G291900	-0.756468	1.04895
TraesCS3B02G293200	-3.63244	0
TraesCS3B02G309100	0.0628438	0.955532
TraesCS3B02G310900	1.79904	0.329936
TraesCS3B02G316800	0	1.24734
TraesCS3B02G321400	-0.290717	-1.9299
TraesCS3B02G322100	-1.79227	0
TraesCS3B02G356500	0	1.85394
TraesCS3B02G362800	-0.992904	0
TraesCS3B02G362900	-1.07458	0
TraesCS3B02G370300	-3.80561	0
TraesCS3B02G375100	0	1.04895
TraesCS3B02G379700	0	0.967437
TraesCS3B02G391600	0	1.38337
TraesCS3B02G395200	0	0.983148
TraesCS3B02G395600	-0.224265	1.01404
TraesCS3B02G395900	0	2.62541
TraesCS3B02G397400	0	1.19045
TraesCS3B02G398000	0	1.1143
TraesCS3B02G413200	0	1.45555
TraesCS3B02G424800	-1.27806	0
TraesCS3B02G425900	0.655319	-1.1047
TraesCS3B02G455200	-2.64735	0
TraesCS3B02G457700	0	1.19087
TraesCS3B02G469600	0.00711246	-0.98377
TraesCS3B02G481300	0	1.62998
TraesCS3B02G489600LC	0	-1.37113
TraesCS3B02G496500	0	0.951257
TraesCS3B02G524700	-1.41205	0
TraesCS3B02G524800	-1.93481	0
TraesCS3B02G525000	-2.92705	0
TraesCS3B02G526000	-2.749	0
TraesCS3B02G528500	-3.18901	0
TraesCS3B02G561700	0.34182	3.13599
TraesCS3B02G563700	0	1.52182
TraesCS3B02G584700	-2.269	0
TraesCS3B02G611800	-1.55823	0
TraesCS3B02G773500LC	0	1.07229
TraesCS3D02G050400	0	-1.37793
TraesCS3D02G055400	-1.3708	0
TraesCS3D02G061700	-1.44039	-0.80598
TraesCS3D02G092900	0	1.16321
TraesCS3D02G094200	-1.17869	-0.00602517
TraesCS3D02G097100	-2.41557	0
TraesCS3D02G097900	0	1.75806
TraesCS3D02G101800	0	1.22414
TraesCS3D02G102300	0	0.97735
TraesCS3D02G104900LC	0	1.38337
TraesCS3D02G107400	0	1.16243
TraesCS3D02G120000	0	1.38764
TraesCS3D02G120200	0	1.61809
TraesCS3D02G130500	0	1.34295
TraesCS3D02G131200	-1.65561	0
TraesCS3D02G131500	-2.83595	0.523978
TraesCS3D02G133100	-2.41439	0
TraesCS3D02G133200	-1.01676	0
TraesCS3D02G133900	0	1.372
TraesCS3D02G136100	0	1.58388
TraesCS3D02G142500	0	2.96674
TraesCS3D02G144900	0.0993867	-1.60173
TraesCS3D02G150800	0.0729329	0.952917
TraesCS3D02G162500	2.89369	1.21251
TraesCS3D02G176100	1.68739	0
TraesCS3D02G187400LC	0	2.16425
TraesCS3D02G212900	0	1.4355
TraesCS3D02G225500	-1.06431	0
TraesCS3D02G228400	0	3.66289
TraesCS3D02G260300	-3.94777	-0.514372
TraesCS3D02G268900	-1.06467	0
TraesCS3D02G275300	0.37656	1.63276
TraesCS3D02G287000	-2.71157	0
TraesCS3D02G287300	-1.53649	0.21341
TraesCS3D02G298600	-0.638004	2.38962
TraesCS3D02G306600	-1.74729	0
TraesCS3D02G328700	-1.21096	-0.266135
TraesCS3D02G332200	-3.15101	0
TraesCS3D02G346300	0.897013	2.27915
TraesCS3D02G353100	-0.0929028	1.07686
TraesCS3D02G356900	0	1.37634
TraesCS3D02G357200	0.237192	2.56512
TraesCS3D02G377400LC	0	-1.22136
TraesCS3D02G385700	-1.3619	0
TraesCS3D02G388700	-1.03249	0
TraesCS3D02G396900	0.638827	2.83369
TraesCS3D02G397700	0	-1.32384
TraesCS3D02G409400LC	0	-1.70274
TraesCS3D02G415400	-1.23385	1.92409
TraesCS3D02G418900	0	-1.0162
TraesCS3D02G438600	-2.18443	-3.1291
TraesCS3D02G440500	0	1.20266
TraesCS3D02G444600	-0.426848	1.44005
TraesCS3D02G467600	0	-0.963286
TraesCS3D02G475200	-3.97119	0
TraesCS3D02G476500	-2.1791	0
TraesCS3D02G477300	-3.46554	0
TraesCS3D02G478000	-4.53186	-0.946538
TraesCS3D02G493700	-1.12167	-0.116631
TraesCS3D02G493900	-0.095998	1.22414
TraesCS3D02G500600	-0.261876	0.969791
TraesCS3D02G505500	0.259446	3.36739
TraesCS3D02G518200	-2.3095	0
TraesCS3D02G637600LC	0	1.18326
TraesCS4A02G001300	-1.7848	0
TraesCS4A02G005700	0.663864	-3.9283
TraesCS4A02G010300	1.03547	0
TraesCS4A02G012400	0	2.05399
TraesCS4A02G021700	-2.71789	0
TraesCS4A02G036200	0	1.35835
TraesCS4A02G042000	-0.992904	0
TraesCS4A02G043800	0	1.01404
TraesCS4A02G044000	-1.32332	-0.129036
TraesCS4A02G055900	0	2.18393
TraesCS4A02G066200	-1.61614	0.364112
TraesCS4A02G070600	-1.28708	0
TraesCS4A02G071700	-0.985134	0.45833
TraesCS4A02G093000	0	1.43538
TraesCS4A02G099000	-1.31264	0
TraesCS4A02G101700	0	-0.988879
TraesCS4A02G106300	0	0.981388
TraesCS4A02G114400	-2.60906	-0.164107
TraesCS4A02G118500	0	-1.17214
TraesCS4A02G123100	-0.473089	2.12033
TraesCS4A02G125300	0.167117	3.3283
TraesCS4A02G131000	0	-1.57614
TraesCS4A02G140500	0	1.96375
TraesCS4A02G174100	0	1.76889
TraesCS4A02G177600	-0.181801	-1.50343
TraesCS4A02G191100	0	1.91722
TraesCS4A02G212800	-1.69322	0.0352146
TraesCS4A02G214000	0	1.43434
TraesCS4A02G215300	0	1.44088
TraesCS4A02G215500	0	1.04681
TraesCS4A02G231500LC	0	1.80834
TraesCS4A02G234100	-2.53241	0
TraesCS4A02G235300	0	1.45291
TraesCS4A02G237400	-0.413985	-1.01088
TraesCS4A02G238500	0	-1.35505
TraesCS4A02G259400	0	1.44932
TraesCS4A02G269400	0.516958	1.73188
TraesCS4A02G280500	0	1.5856
TraesCS4A02G284400	-1.35942	0
TraesCS4A02G296300	-3.08914	-0.522209
TraesCS4A02G298900	0	1.75821
TraesCS4A02G301600	0	-1.06154
TraesCS4A02G317600	-0.0149993	1.20338
TraesCS4A02G321600	0	1.22655
TraesCS4A02G323500	-1.17823	0
TraesCS4A02G342300	0	2.5515
TraesCS4A02G346100	-1.88651	0
TraesCS4A02G383700	0	-1.97279
TraesCS4A02G384800	-0.983007	0
TraesCS4A02G389000	0	-1.0899
TraesCS4A02G423600	0	1.28726
TraesCS4A02G429000	-1.61746	0
TraesCS4A02G431300	0.777795	1.79064
TraesCS4A02G442800	-2.15853	0
TraesCS4A02G498000	-3.85013	-0.755317
TraesCS4B02G001000	-1.31666	-0.0399784
TraesCS4B02G002700	0	1.10349
TraesCS4B02G016400LC	-0.104343	1.32262
TraesCS4B02G017500	0	3.68498
TraesCS4B02G021500	-1.28708	0
TraesCS4B02G033300	-1.82302	1.22181
TraesCS4B02G044700	0.762829	1.36188
TraesCS4B02G051000	0	0.963552
TraesCS4B02G055400	-1.2751	1.0371
TraesCS4B02G059100	-1.89136	0
TraesCS4B02G059300	-1.81068	0.12453
TraesCS4B02G076400	0	-1.87457
TraesCS4B02G077400	0	-1.06609
TraesCS4B02G081200	-2.58897	-0.811983
TraesCS4B02G092200	-1.02081	0
TraesCS4B02G103000	-1.28708	0
TraesCS4B02G117700	0	1.50854
TraesCS4B02G131500	-0.348402	1.35331
TraesCS4B02G142000	0	1.20338
TraesCS4B02G143500	0	1.28613
TraesCS4B02G162300	-1.42303	0
TraesCS4B02G173100	0	1.23951
TraesCS4B02G173600	0.0817113	-1.39727
TraesCS4B02G182900	0	1.18745
TraesCS4B02G189800	-1.97258	-0.804063
TraesCS4B02G199700	0	1.45291
TraesCS4B02G202900	0.16269	-1.04341
TraesCS4B02G205300	-1.21118	0
TraesCS4B02G210100	0.333253	3.31787
TraesCS4B02G211500	0	2.13739
TraesCS4B02G218900	0	-1.35822
TraesCS4B02G220200	1.01119	0.858804
TraesCS4B02G227600	-0.978431	0.466757
TraesCS4B02G234300	0	2.01037
TraesCS4B02G237500	0	1.21251
TraesCS4B02G237600	-1.04566	0
TraesCS4B02G243500	-1.83737	0.0951336
TraesCS4B02G248900	0.353615	1.67924
TraesCS4B02G265100	-1.3634	-1.80469
TraesCS4B02G271800	-1.04944	0
TraesCS4B02G281800	-1.80435	0
TraesCS4B02G290500	0	1.67465
TraesCS4B02G299600	-0.696661	-1.68846
TraesCS4B02G304300	0	1.36188
TraesCS4B02G307400LC	0	-0.989807
TraesCS4B02G318800	0	1.03368
TraesCS4B02G338600	0	-1.70275
TraesCS4B02G339800	1.2385	-0.249323
TraesCS4B02G341400	0.0826454	-1.1047
TraesCS4B02G344300	0	2.39475
TraesCS4B02G346900	0	1.98983
TraesCS4B02G363700	0.708363	2.2577
TraesCS4B02G364900	1.4909	1.95683
TraesCS4B02G367500	0	-1.78236
TraesCS4B02G368300	-3.39343	0
TraesCS4B02G393100	-1.61746	0
TraesCS4B02G394700	0	0.98206
TraesCS4D02G000500LC	-1.10529	0
TraesCS4D02G008100	0.849714	1.22414
TraesCS4D02G026300	-1.34085	0
TraesCS4D02G034000LC	0	1.80099
TraesCS4D02G042200	0	1.63401
TraesCS4D02G050200	0	0.983148
TraesCS4D02G055300	-1.06974	0.135855
TraesCS4D02G055700	-2.07076	0.619802
TraesCS4D02G061900	-0.693052	1.0352
TraesCS4D02G065600	1.28986	0
TraesCS4D02G066400	-1.22097	-0.720022
TraesCS4D02G068900	0	1.3594
TraesCS4D02G074900	0.17734	-1.41421
TraesCS4D02G078600	0	2.20687
TraesCS4D02G079900	-2.79766	0
TraesCS4D02G089200	-1.53649	0
TraesCS4D02G097300	0	1.45689
TraesCS4D02G099600	-2.39793	0
TraesCS4D02G103600	-1.05732	0
TraesCS4D02G134900	0	-1.17643
TraesCS4D02G141500	0	2.16425
TraesCS4D02G153400	0	1.07639
TraesCS4D02G174200	0.0810587	-1.2313
TraesCS4D02G206200	-2.31481	0
TraesCS4D02G210200	0	0.964745
TraesCS4D02G210500	0	-1.61654
TraesCS4D02G210900	0.957377	1.9128
TraesCS4D02G212100	0	1.26176
TraesCS4D02G220500	0.794729	1.94564
TraesCS4D02G227500	0	-1.12207
TraesCS4D02G238900	-0.389764	1.05575
TraesCS4D02G243100	-1.30565	1.02857
TraesCS4D02G249000	0	3.58732
TraesCS4D02G251000	0	0.999974
TraesCS4D02G265000	-1.02644	-0.43525
TraesCS4D02G268000	0	1.04895
TraesCS4D02G280400	-1.61746	0
TraesCS4D02G282600	0.605496	-1.09046
TraesCS4D02G290600	0	1.57059
TraesCS4D02G296200	-1.2691	0
TraesCS4D02G302500	0	1.11837
TraesCS4D02G303200	0	1.67465
TraesCS4D02G309300	0	1.52365
TraesCS4D02G335100	0	-1.17845
TraesCS4D02G341800	0	1.21804
TraesCS4D02G348400	0	1.00399
TraesCS4D02G348700	0	1.14293
TraesCS4D02G350500	-1.10453	0.0133478
TraesCS4D02G358100	-0.844398	-1.05701
TraesCS5A02G003700	0	1.24596
TraesCS5A02G004700	-3.14851	0
TraesCS5A02G004900	-2.27235	0
TraesCS5A02G018200	-2.671	0.0454877
TraesCS5A02G049400	0.0135714	-2.4468
TraesCS5A02G063100	0	1.83837
TraesCS5A02G072200	0	1.20517
TraesCS5A02G072500	0	1.08639
TraesCS5A02G073700	2.62254	0
TraesCS5A02G086600	0	1.30467
TraesCS5A02G090600	-2.86994	-0.647527
TraesCS5A02G103100	1.26563	0
TraesCS5A02G142700	0	-1.15048
TraesCS5A02G148000	0.00277488	-1.06154
TraesCS5A02G154300	-0.396229	-1.56485
TraesCS5A02G159600	0	1.57129
TraesCS5A02G159900	0	1.33271
TraesCS5A02G169300	0	1.08639
TraesCS5A02G171600	0	-1.99881
TraesCS5A02G183300	-3.88682	-1.29141
TraesCS5A02G183600	2.0033	2.28742
TraesCS5A02G185600	0	2.20303
TraesCS5A02G190800	0	1.03646
TraesCS5A02G203400	0.0997058	1.11482
TraesCS5A02G211200	0	2.20687
TraesCS5A02G211900	-2.09462	0
TraesCS5A02G216300LC	0	2.21867
TraesCS5A02G220800	0	2.07505
TraesCS5A02G225100	1.49309	0.39692
TraesCS5A02G225600	1.15503	1.38057
TraesCS5A02G228900	0.884252	-3.09663
TraesCS5A02G229000	-1.16982	0
TraesCS5A02G237900	-1.14323	0
TraesCS5A02G241700	-1.52476	1.42259
TraesCS5A02G253200	-1.40753	-0.244419
TraesCS5A02G262800	0	-0.960831
TraesCS5A02G276200	-0.756468	-1.00383
TraesCS5A02G286100	-1.0675	0.753607
TraesCS5A02G307200	-0.685645	1.40327
TraesCS5A02G308800	0	1.0859
TraesCS5A02G309800	-0.955457	0
TraesCS5A02G311100	0	2.78878
TraesCS5A02G319900	1.15958	0
TraesCS5A02G332300	1.84376	0
TraesCS5A02G354300	-1.53544	0.817296
TraesCS5A02G358400LC	0	1.76889
TraesCS5A02G382900	-1.12582	0
TraesCS5A02G391200	-0.926408	1.22592
TraesCS5A02G391500	1.35866	-4.17268
TraesCS5A02G393900	-0.96483	-1.60114
TraesCS5A02G408600	0	1.46018
TraesCS5A02G428200	0	2.03108
TraesCS5A02G432600	-0.983007	0
TraesCS5A02G460500	0	1.09933
TraesCS5A02G474400	-1.35942	0
TraesCS5A02G501100	-1.39107	0.276368
TraesCS5A02G501700	0.0619344	-1.33623
TraesCS5A02G506900	0	-1.15686
TraesCS5A02G513200	0.139102	1.0859
TraesCS5A02G513500	0	-1.0374
TraesCS5A02G513600	0	2.07505
TraesCS5A02G515600	0	1.46205
TraesCS5A02G525700	0	-1.05546
TraesCS5A02G526200	-1.25871	0
TraesCS5A02G532000	0.572604	2.37985
TraesCS5A02G533300	0.430147	2.07312
TraesCS5A02G535500	-3.91437	0
TraesCS5A02G535600	-2.19504	0
TraesCS5A02G548600	-1.00574	-0.728276
TraesCS5A02G552510LC	-1.25544	0.282613
TraesCS5A02G594500LC	0	2.0283
TraesCS5B02G006500	0.480441	3.06745
TraesCS5B02G009000	-2.27235	0
TraesCS5B02G015100	-1.02654	0
TraesCS5B02G045100	-2.11307	0.173656
TraesCS5B02G054600	0	-3.72818
TraesCS5B02G063600	-2.15853	0
TraesCS5B02G069300	0	1.84031
TraesCS5B02G083600	0	1.07758
TraesCS5B02G097800	0	1.20326
TraesCS5B02G098900	-1.02081	0
TraesCS5B02G099100	0	0.966138
TraesCS5B02G101000	0	0.952824
TraesCS5B02G121400LC	0	1.30305
TraesCS5B02G149400	0.696053	1.44471
TraesCS5B02G157600	0	1.60662
TraesCS5B02G180300	-1.64442	1.10089
TraesCS5B02G181500	-4.05599	-2.6001
TraesCS5B02G182000	0	1.86022
TraesCS5B02G182900LC	0.0370382	-3.21782
TraesCS5B02G183700	0	1.86022
TraesCS5B02G202100	0	1.78409
TraesCS5B02G212000	-1.0714	0.347157
TraesCS5B02G212600	0	1.58763
TraesCS5B02G223700	0.904567	1.77945
TraesCS5B02G224900	-1.082	0
TraesCS5B02G227600	2.07849	-2.8587
TraesCS5B02G252100	-1.14323	-0.723027
TraesCS5B02G261300	0	-1.73639
TraesCS5B02G268300	-1.10186	0
TraesCS5B02G285400	-0.961877	1.2636
TraesCS5B02G294500	-0.00606998	1.25584
TraesCS5B02G311300	-1.44302	-0.551807
TraesCS5B02G311500	-1.10339	0
TraesCS5B02G315600	0.0826454	1.16323
TraesCS5B02G320200	1.38066	-0.643371
TraesCS5B02G350100	-0.702562	1.40009
TraesCS5B02G358800LC	0	0.969342
TraesCS5B02G392200LC	0	1.98
TraesCS5B02G398500	-1.80909	-1.39048
TraesCS5B02G398600	-1.40979	0
TraesCS5B02G403700	-3.47138	0.629071
TraesCS5B02G406000	-1.02081	-0.144683
TraesCS5B02G408600	-0.0856867	2.5417
TraesCS5B02G416400LC	-1.12236	1.1843
TraesCS5B02G416500LC	-1.15317	0.527971
TraesCS5B02G421100	0	1.71095
TraesCS5B02G435000	-1.02644	0
TraesCS5B02G436300	-1.39024	0.371406
TraesCS5B02G436500	-1.83324	0
TraesCS5B02G442000	0	2.0283
TraesCS5B02G460900	-1.13065	0
TraesCS5B02G463300	-1.16827	0
TraesCS5B02G470100	-1.09682	0
TraesCS5B02G485200	-2.87839	0
TraesCS5B02G488200	0	-1.59381
TraesCS5B02G491500	-0.994429	1.15658
TraesCS5B02G520200	-1.35942	0
TraesCS5B02G527000	-1.13054	0
TraesCS5B02G532400	0	3.6948
TraesCS5B02G565600	-2.63055	0
TraesCS5B02G585010LC	0	-1.01088
TraesCS5D02G010900	-1.83654	0
TraesCS5D02G012000	-2.38107	0
TraesCS5D02G013400	0.110276	1.31086
TraesCS5D02G049200	-2.86408	0
TraesCS5D02G050100	-1.05028	0
TraesCS5D02G050200	-2.09044	0
TraesCS5D02G060200	0	-3.45129
TraesCS5D02G064000	-1.00559	-1.45888
TraesCS5D02G072700	0	1.16773
TraesCS5D02G074300	0	1.74103
TraesCS5D02G081100	0	1.16416
TraesCS5D02G085200	0	0.983148
TraesCS5D02G094200	0	1.76876
TraesCS5D02G112200	0	1.04384
TraesCS5D02G136700	0	1.1758
TraesCS5D02G139900	0	0.977456
TraesCS5D02G149400	0.046326	-1.03623
TraesCS5D02G157100LC	0	-1.97279
TraesCS5D02G186700	-1.26839	0.255744
TraesCS5D02G188600	0	1.24267
TraesCS5D02G210700	0.766141	1.39873
TraesCS5D02G232400	1.15025	2.19094
TraesCS5D02G238800	2.12662	-4.22741
TraesCS5D02G244800	-1.58714	0
TraesCS5D02G259800LC	-1.98156	0
TraesCS5D02G261000	-1.23664	0
TraesCS5D02G273400	0	1.19045
TraesCS5D02G283600LC	1.21774	0.595513
TraesCS5D02G304200LC	0	2.18817
TraesCS5D02G304400	0	1.53629
TraesCS5D02G318100	0	1.75802
TraesCS5D02G318300	0	1.39914
TraesCS5D02G324600	-0.136213	-1.03369
TraesCS5D02G355100	-1.15744	0
TraesCS5D02G386900	0	-1.00338
TraesCS5D02G387600	0	-0.982578
TraesCS5D02G400900	-0.242222	1.62146
TraesCS5D02G401300	1.24499	-4.7977
TraesCS5D02G407300	0	1.01901
TraesCS5D02G407400	0	1.05608
TraesCS5D02G408200	-2.63644	0
TraesCS5D02G413000	-1.02382	0.391618
TraesCS5D02G413900	0.0148666	1.38868
TraesCS5D02G425100	-1.42133	0.179249
TraesCS5D02G436200	0	1.72392
TraesCS5D02G441800	-1.42833	0
TraesCS5D02G447500	0	1.03358
TraesCS5D02G453800	0	-1.16081
TraesCS5D02G487900	-3.4445	-1.04965
TraesCS5D02G488500	-3.35835	-1.27057
TraesCS5D02G488800	-2.72168	0
TraesCS5D02G488900	-4.40863	0
TraesCS5D02G491900	0	0.991855
TraesCS5D02G494400	0	-1.78236
TraesCS5D02G504200	0.158911	-1.69266
TraesCS5D02G525300	0	-2.48643
TraesCS5D02G525400	0	-3.58456
TraesCS5D02G530800	0	1.10648
TraesCS5D02G532000LC	0	1.71095
TraesCS5D02G547400	-2.54262	-0.685436
TraesCS5D02G548700	0	-1.17639
TraesCS5D02G554000	0	-1.18436
TraesCS5D02G558500	0	-1.46959
TraesCS5D02G568100	0	2.64441
TraesCS5D02G641300LC	-2.65172	-0.00903013
TraesCS6A02G001000	0	1.38057
TraesCS6A02G005900	0.307935	-1.02622
TraesCS6A02G012800	-0.526312	1.04895
TraesCS6A02G015500	0	-1.40104
TraesCS6A02G036600	0	-1.15615
TraesCS6A02G059700	0	1.15081
TraesCS6A02G078400	-1.49106	1.70717
TraesCS6A02G080400	0	1.22414
TraesCS6A02G085000	-1.64311	0.186392
TraesCS6A02G116600	1.18339	0.558335
TraesCS6A02G141200	0	1.36188
TraesCS6A02G168900	-1.28708	0
TraesCS6A02G173600	-0.132964	1.34262
TraesCS6A02G217000	0	-1.2807
TraesCS6A02G222200	2.14448	-0.0252954
TraesCS6A02G222800	1.07321	0
TraesCS6A02G222900	1.95064	0
TraesCS6A02G223500	-1.02079	0
TraesCS6A02G252900	-1.7848	0
TraesCS6A02G253500	-0.0591105	-1.15615
TraesCS6A02G255400	-1.35942	-0.989807
TraesCS6A02G257300	-1.08636	1.91838
TraesCS6A02G262000	0	1.76889
TraesCS6A02G264400	0	-1.25651
TraesCS6A02G284200	-1.13065	0
TraesCS6A02G292800	1.72181	1.1143
TraesCS6A02G316700	0	2.02482
TraesCS6A02G318600	-1.53082	0
TraesCS6A02G318700	0	1.05174
TraesCS6A02G325900	1.34892	-2.89786
TraesCS6A02G336600	0	1.75802
TraesCS6A02G350600	1.26563	2.88531
TraesCS6A02G350700	1.3409	3.13131
TraesCS6A02G363100	-1.96549	0
TraesCS6A02G374400	1.04283	-1.03988
TraesCS6A02G395500	0	1.02126
TraesCS6A02G532800LC	0	1.32975
TraesCS6B02G004000	-1.037	0
TraesCS6B02G019200	0	1.76889
TraesCS6B02G080000	-1.20792	0.203551
TraesCS6B02G083200LC	0	1.06749
TraesCS6B02G089400	0.0852214	1.36844
TraesCS6B02G091100	-1.88651	0
TraesCS6B02G092200	-0.950356	0
TraesCS6B02G105400	-1.20858	0
TraesCS6B02G201500	0	1.05658
TraesCS6B02G226700	0	1.12053
TraesCS6B02G255900	0	1.26746
TraesCS6B02G258400	2.78151	0
TraesCS6B02G258900	1.13961	0
TraesCS6B02G267800	-1.19578	1.9267
TraesCS6B02G270200	-1.25529	-0.252951
TraesCS6B02G275300	0	1.40588
TraesCS6B02G284300	1.79624	0
TraesCS6B02G290500	-0.8549	1.61479
TraesCS6B02G293500	0	-1.844
TraesCS6B02G302400	-1.74013	0
TraesCS6B02G313400	0	0.97934
TraesCS6B02G343600	0	0.950926
TraesCS6B02G353200	-2.54262	0
TraesCS6B02G359400	0	1.24267
TraesCS6B02G359900	-0.823789	2.05846
TraesCS6B02G362000	-0.700553	-1.57788
TraesCS6B02G367100	0	1.1137
TraesCS6B02G383600	1.36859	4.89072
TraesCS6B02G395000	0.032187	1.6506
TraesCS6B02G396700	-1.56077	1.0055
TraesCS6B02G406300	0	1.47641
TraesCS6B02G448900	0	-0.984981
TraesCS6D02G008600	0.555441	-1.33036
TraesCS6D02G010100	0.474605	4.02058
TraesCS6D02G015000LC	0.032187	1.03494
TraesCS6D02G015600	0.0619344	1.71095
TraesCS6D02G020700	-1.07226	0
TraesCS6D02G036700LC	-1.295	0
TraesCS6D02G054400	0	2.48335
TraesCS6D02G065100	0.552605	2.24827
TraesCS6D02G079500	-1.2853	0
TraesCS6D02G094700	-1.72655	-0.254883
TraesCS6D02G100200	0	1.45291
TraesCS6D02G137600	0	1.62998
TraesCS6D02G142800	0	-1.0669
TraesCS6D02G150000	0	1.13447
TraesCS6D02G162700	-0.0113652	1.34878
TraesCS6D02G162800	0	1.03887
TraesCS6D02G163500LC	0	0.952917
TraesCS6D02G173000	0	1.07553
TraesCS6D02G186600	-0.095998	1.45291
TraesCS6D02G197600	0	1.31465
TraesCS6D02G206000	-0.0794017	1.53289
TraesCS6D02G206100	0	1.18787
TraesCS6D02G212200	2.27176	0
TraesCS6D02G236600	-1.66453	0
TraesCS6D02G238500	-1.00827	2.07176
TraesCS6D02G248500	0.37406	-1.5589
TraesCS6D02G248800	0.0135714	-0.979911
TraesCS6D02G263600	-2.97098	-0.128418
TraesCS6D02G280300	0	1.27968
TraesCS6D02G294900	1.68739	-0.51167
TraesCS6D02G297800	-1.93481	0
TraesCS6D02G297900	0	1.05999
TraesCS6D02G301800	-0.0214618	1.24236
TraesCS6D02G306000	-3.52581	0
TraesCS6D02G316600	0	0.952917
TraesCS6D02G330500	0	1.19793
TraesCS6D02G333000	1.35916	2.58707
TraesCS6D02G333100	0.60516	3.41366
TraesCS6D02G346500	0	1.22414
TraesCS6D02G353300	0	2.36584
TraesCS6D02G359300	-3.40444	0
TraesCS6D02G370000	1.42972	0.601002
TraesCS6D02G380800	0	1.11993
TraesCS6D02G380900	-0.427681	1.19432
TraesCS6D02G403400	-1.06467	0.191536
TraesCS6D02G417700LC	0	1.27172
TraesCS6D02G445900LC	0	1.14078
TraesCS7A02G002500	1.66163	0.0575547
TraesCS7A02G009100	0	1.25144
TraesCS7A02G009200	0	1.32861
TraesCS7A02G027100LC	-1.0108	0
TraesCS7A02G034500	-1.6856	-1.31867
TraesCS7A02G038400	-0.0422841	-1.88011
TraesCS7A02G068600	0	-1.40998
TraesCS7A02G074700	0	1.02629
TraesCS7A02G085100	0	-1.55797
TraesCS7A02G113600	0	-2.18247
TraesCS7A02G117300LC	0	-2.79026
TraesCS7A02G133500	0	1.42353
TraesCS7A02G134100	0	-1.15355
TraesCS7A02G164100	-2.57095	0
TraesCS7A02G169100	-0.616118	-1.35822
TraesCS7A02G174700	-1.44016	0.320983
TraesCS7A02G178800	-0.991563	0
TraesCS7A02G189500	0	1.45689
TraesCS7A02G198900	-1.20942	0
TraesCS7A02G203900	0	-1.00383
TraesCS7A02G224000	-0.00288132	1.4001
TraesCS7A02G225600	0	2.9685
TraesCS7A02G245500	0	-1.17214
TraesCS7A02G263000	-2.60906	0
TraesCS7A02G277500	0	1.35308
TraesCS7A02G301700	0	0.989171
TraesCS7A02G309600	0	2.99643
TraesCS7A02G328600	0	1.45286
TraesCS7A02G338500	0.586191	2.53903
TraesCS7A02G358100	-0.263568	1.70979
TraesCS7A02G363600	-0.616314	-2.01198
TraesCS7A02G365500	-0.83976	0.952824
TraesCS7A02G368800	-1.39817	0.799651
TraesCS7A02G371500	0	1.02961
TraesCS7A02G375800	-1.15247	0
TraesCS7A02G376200	-1.23281	0.0677103
TraesCS7A02G378800	3.637	0
TraesCS7A02G383900	0	-1.73234
TraesCS7A02G394100	-1.49414	0
TraesCS7A02G415800	-1.22097	0.27879
TraesCS7A02G428800	0	2.12033
TraesCS7A02G430400	-1.39353	0
TraesCS7A02G435700	0	1.11463
TraesCS7A02G450400	-0.340553	-1.2549
TraesCS7A02G450500	2.24028	-3.53087
TraesCS7A02G450700	-1.4873	0
TraesCS7A02G454600	-0.123331	1.30199
TraesCS7A02G479700	0.0168548	1.24596
TraesCS7A02G481500	0	1.03327
TraesCS7A02G489000	-3.33504	-0.51167
TraesCS7A02G506200LC	0	1.68187
TraesCS7A02G508800	-1.14918	0
TraesCS7A02G516600	-0.0986994	1.20159
TraesCS7A02G523800	-1.08854	-0.447943
TraesCS7A02G549000	-1.02199	0
TraesCS7A02G553800	0	1.28946
TraesCS7A02G558500	-3.78641	-0.902185
TraesCS7A02G715200LC	-2.36547	-1.65465
TraesCS7A02G725300LC	0	-1.15355
TraesCS7A02G764500LC	0	-2.57046
TraesCS7A02G812900LC	1.353	1.63546
TraesCS7B02G030600	0	1.37634
TraesCS7B02G047200	0	1.63938
TraesCS7B02G057400	-1.61746	0
TraesCS7B02G067400	0	1.5062
TraesCS7B02G078300	-1.10195	0
TraesCS7B02G084700	-1.17397	0
TraesCS7B02G092300LC	-1.35942	0
TraesCS7B02G094400	0	1.25831
TraesCS7B02G119800	0.0135714	-1.58549
TraesCS7B02G123900	0	1.40009
TraesCS7B02G132300	0	0.952824
TraesCS7B02G138300	0	1.24267
TraesCS7B02G175200	0	1.11369
TraesCS7B02G190700	0.0109442	1.24236
TraesCS7B02G206900	-0.104958	1.25144
TraesCS7B02G209600	0	2.36584
TraesCS7B02G233400	-1.00559	0
TraesCS7B02G251100	0	1.45286
TraesCS7B02G253600	-0.574134	-5.36238
TraesCS7B02G259400	-2.32304	0.230442
TraesCS7B02G259700	-1.43986	0.580528
TraesCS7B02G261100	-1.88119	0
TraesCS7B02G261900	0	3.27005
TraesCS7B02G262300	0	1.55807
TraesCS7B02G264200	0	-1.34876
TraesCS7B02G269700	0	1.96535
TraesCS7B02G277700	-1.04424	0
TraesCS7B02G296000	-1.39359	0
TraesCS7B02G326400	-1.67737	0
TraesCS7B02G329900	0	1.04895
TraesCS7B02G338200	-1.31341	-0.0399784
TraesCS7B02G345500	-0.886684	1.43458
TraesCS7B02G350200	-0.940188	-1.2505
TraesCS7B02G350300	0	-2.88055
TraesCS7B02G355200	-0.490723	1.40009
TraesCS7B02G364100	0	-1.24269
TraesCS7B02G400300	-1.05083	0
TraesCS7B02G401000	1.26425	0.692247
TraesCS7B02G411400	-2.81077	-0.250958
TraesCS7B02G445500	0	-1.43815
TraesCS7B02G445700	0	-0.997326
TraesCS7B02G462700	-1.21564	0
TraesCS7B02G726300LC	0	1.12003
TraesCS7B02G748200LC	0	1.38337
TraesCS7B02G820100LC	0.567184	0.976152
TraesCS7D02G000300LC	0	1.40672
TraesCS7D02G023300	1.10969	0
TraesCS7D02G027400	0	-1.56485
TraesCS7D02G030700	-0.194244	1.3388
TraesCS7D02G035600	1.46749	2.79661
TraesCS7D02G049200	0	2.16314
TraesCS7D02G050800	-1.26481	-0.19665
TraesCS7D02G055600	-1.56077	0
TraesCS7D02G058100	-0.999049	0.277466
TraesCS7D02G059600	-0.782546	-1.12774
TraesCS7D02G067400	0	-1.97279
TraesCS7D02G069900	0	1.28872
TraesCS7D02G079900	0	-0.971426
TraesCS7D02G082500	0	-0.973971
TraesCS7D02G082600	0	-1.02876
TraesCS7D02G107900	0.0619344	1.90565
TraesCS7D02G116300	0	1.50118
TraesCS7D02G129700	-1.68925	2.35222
TraesCS7D02G146300	0	1.27935
TraesCS7D02G161200	-4.70946	-2.14679
TraesCS7D02G169300	-1.10195	0
TraesCS7D02G180900	-1.41635	0
TraesCS7D02G184700	0	1.97655
TraesCS7D02G199900	0	0.97934
TraesCS7D02G218400	0	1.45291
TraesCS7D02G225400LC	-1.35942	0
TraesCS7D02G225600	0	1.15081
TraesCS7D02G239400	2.47414	0
TraesCS7D02G246600	1.74049	0
TraesCS7D02G303500	0	1.46812
TraesCS7D02G306300	0	2.54275
TraesCS7D02G329300	-1.15132	0
TraesCS7D02G345700	0	2.32771
TraesCS7D02G356100	-1.24133	0
TraesCS7D02G357400	0.117076	1.60069
TraesCS7D02G361200	0	2.40299
TraesCS7D02G364700	0	2.08462
TraesCS7D02G372600	-1.45033	0.242903
TraesCS7D02G373800	0	-0.951239
TraesCS7D02G375700	2.17784	0.383799
TraesCS7D02G389500	-1.99887	0
TraesCS7D02G419400	-0.689292	3.32282
TraesCS7D02G421400	0.975671	0
TraesCS7D02G428800	0.0388466	2.72993
TraesCS7D02G435200	0	1.82461
TraesCS7D02G436410LC	1.53133	0.978758
TraesCS7D02G439300	-2.15478	0
TraesCS7D02G439800	-0.815801	-1.40795
TraesCS7D02G440000	-2.03112	-1.57105
TraesCS7D02G475300	-3.69001	0
TraesCS7D02G481600LC	-1.66373	0.46858
TraesCS7D02G491200	0.257596	1.14431
TraesCS7D02G491500	-2.32806	0
TraesCS7D02G495200	-1.2853	-1.14011
TraesCS7D02G506800	0	1.75545
TraesCS7D02G527100	0	-1.11823
TraesCS7D02G531600	1.16037	0
TraesCS7D02G551400	-3.75428	-0.113721
TraesCS7D02G600700LC	0	-2.48643
TraesCS7D02G733700LC	0.77224	1.53361
TraesCSU02G008700	-1.73112	0
TraesCSU02G009000	-2.51978	0
TraesCSU02G020800	-0.00779605	1.91757
TraesCSU02G029400	1.2419	1.71095
TraesCSU02G057000	0.374915	1.80099
TraesCSU02G057200	0.169904	1.32861
TraesCSU02G057300	0.736933	2.12033
TraesCSU02G092300	1.9725	1.80099
TraesCSU02G122000	-1.47577	0
TraesCSU02G137400	1.62956	0
TraesCSU02G138800	0.430583	1.32605
TraesCSU02G144500	-3.04203	0
TraesCSU02G144600	-4.08289	0
TraesCSU02G144800	-3.71795	0
TraesCSU02G147400	0	0.952824
TraesCSU02G176200	0	1.22414
TraesCSU02G217800LC	0.33358	1.29616
TraesCSU02G250700	-2.11338	0

## Sheet: Altay
	11 d	24 d
Traes1011	0	0.951551
Traes1105	-0.797657	-1.74309
Traes1106	-0.435102	-2.22247
Traes1108	-0.753846	-3.0017
Traes1232	0	-1.35757
Traes1344	0	-1.0885
Traes1493	0	-1.06059
Traes1831	0	1.16248
Traes1918	0	-1.51203
Traes2175	0	-1.02315
Traes2205	0	2.00224
Traes2232	0	1.41984
Traes2237	0	1.31721
Traes2307	0	3.24362
Traes2352	0	2.59626
Traes2362	0	2.51223
Traes2404	0	3.24911
Traes2532	-1.26016	0
Traes2634	-2.41206	0
Traes2753	-1.21265	0
Traes3085	-0.427644	-1.49321
Traes3173	-1.77389	0.695139
Traes3252	0.525392	1.27321
Traes348	0	2.27801
Traes383	-0.321526	-2.28087
Traes3966	0.254179	1.68
Traes4003	-0.710601	-1.43846
Traes4199	0	-1.12501
Traes4386	1.0842	0
Traes4545	-1.08557	0
Traes4591	0	2.55485
Traes4832	0	1.67224
Traes4935	-1.46343	0
Traes5394	0.0284093	1.1525
Traes5791	-2.51433	-1.46042
Traes6267	0	2.43691
Traes6323	0	1.27321
Traes6435	1.0842	0
Traes6442	-0.035019	-1.02655
Traes6500	0	-1.13236
Traes6643	0	1.42351
Traes667	-2.86853	-5.07207
Traes6835	0	1.31026
Traes6858	0	1.54642
Traes6965	-1.29609	-1.11335
Traes7036	0	-1.0318
Traes715	-0.200894	-1.47591
Traes7375	-2.45983	-2.10451
Traes7420	-0.0623412	1.04918
Traes745	0.990621	0
Traes750	0.0329029	1.05779
Traes7583	-0.479181	-1.10182
Traes7771	0	-1.49602
Traes7814	0	0.983428
Traes833	-1.66019	2.22627
Traes897	0	-1.18671
Traes966	0	1.39693
TraesCS1A02G018600	-1.07232	-1.08789
TraesCS1A02G064000	0	2.09039
TraesCS1A02G070400	-1.02129	0
TraesCS1A02G073200	0	0.986037
TraesCS1A02G078800	0	1.6897
TraesCS1A02G082700	0	-1.17164
TraesCS1A02G093300	-0.965711	0
TraesCS1A02G119300	0	1.15394
TraesCS1A02G125900	0	2.13073
TraesCS1A02G142000	0	-1.04684
TraesCS1A02G145800	0	1.36721
TraesCS1A02G152800	1.19343	0.230172
TraesCS1A02G166100	-0.976388	0
TraesCS1A02G166600	0	3.1996
TraesCS1A02G180000	-0.0282075	-1.51068
TraesCS1A02G186500	-0.270321	1.20311
TraesCS1A02G186700	-0.411376	1.05143
TraesCS1A02G203600	-1.9468	0
TraesCS1A02G203700	-2.92556	-0.16639
TraesCS1A02G211000	0	-1.61811
TraesCS1A02G215900	0	1.67659
TraesCS1A02G218100	0	-1.35477
TraesCS1A02G219500	0	-1.27865
TraesCS1A02G227300	0	1.44052
TraesCS1A02G228500	0	4.87704
TraesCS1A02G231700	0	3.58998
TraesCS1A02G257000	-1.91285	0
TraesCS1A02G259700	0	-0.988306
TraesCS1A02G264500	0	-1.12858
TraesCS1A02G265600	-0.713688	2.30445
TraesCS1A02G270900	-1.43675	0.905628
TraesCS1A02G277400	-0.0397257	-1.66983
TraesCS1A02G278800	-0.484682	-1.26292
TraesCS1A02G281000	0	-1.90718
TraesCS1A02G281700	0	-0.956227
TraesCS1A02G287000	0	2.30196
TraesCS1A02G295700	0	1.20679
TraesCS1A02G295800	0.116514	2.77998
TraesCS1A02G295900	-1.51517	0
TraesCS1A02G304900	0	1.05202
TraesCS1A02G306600	0.431558	-1.40854
TraesCS1A02G307900LC	0	1.12168
TraesCS1A02G334700	0	-1.94361
TraesCS1A02G335200	0.453551	-1.63127
TraesCS1A02G339300	-0.765571	-1.23508
TraesCS1A02G349900	0	1.14403
TraesCS1A02G355300	-1.33587	0
TraesCS1A02G357400	0	-1.00877
TraesCS1A02G376400	0	-1.0532
TraesCS1A02G400500	0.381297	-1.485
TraesCS1A02G403800	0.313048	-1.36752
TraesCS1A02G406500	0.312911	-3.79943
TraesCS1A02G411200	0	2.11687
TraesCS1A02G414000	0	1.3436
TraesCS1A02G419000	-0.848056	-2.33952
TraesCS1A02G419100	-0.48644	-1.27887
TraesCS1A02G422700	-1.17277	0
TraesCS1A02G422900	-1.10696	-0.163688
TraesCS1A02G423100	0	-1.71795
TraesCS1A02G423800	-0.528494	1.4029
TraesCS1A02G426900	0	-1.56617
TraesCS1A02G439700	0	-1.12336
TraesCS1A02G489900LC	0	-2.38998
TraesCS1B02G006000LC	1.13573	0
TraesCS1B02G020700LC	0	1.27321
TraesCS1B02G075800	0	-1.56183
TraesCS1B02G089000	0	2.43334
TraesCS1B02G100100	-1.02348	0
TraesCS1B02G102000	0	-0.993215
TraesCS1B02G138600	0	1.0615
TraesCS1B02G144500	0	1.16591
TraesCS1B02G146500LC	1.0131	0
TraesCS1B02G164000	0	0.982851
TraesCS1B02G170100	3.01967	0
TraesCS1B02G170200	2.03934	1.00552
TraesCS1B02G199600	0	1.21404
TraesCS1B02G202700	0	-1.12474
TraesCS1B02G212600	0	-1.47757
TraesCS1B02G225000	0	-0.95643
TraesCS1B02G229400	0.018879	1.4635
TraesCS1B02G242700	0	4.16028
TraesCS1B02G242800	0	3.54134
TraesCS1B02G257400	0	-0.968732
TraesCS1B02G268000	0	-1.98457
TraesCS1B02G272200	0	1.75296
TraesCS1B02G275200	-0.599188	-2.0025
TraesCS1B02G276500	0	1.99903
TraesCS1B02G276700	0	1.5366
TraesCS1B02G290000	0	-1.26482
TraesCS1B02G304800	0	2.43573
TraesCS1B02G308900	0	1.9287
TraesCS1B02G317500	0.90607	-1.06574
TraesCS1B02G333300	0	2.0407
TraesCS1B02G350800	-0.0736599	-1.49602
TraesCS1B02G361500	-0.0191867	1.44052
TraesCS1B02G364200	0	1.3776
TraesCS1B02G393100	0.805811	1.26674
TraesCS1B02G410400	-1.44405	0
TraesCS1B02G418800	-1.47203	0
TraesCS1B02G431200	1.17108	-0.364593
TraesCS1B02G433300	0.215647	-0.957749
TraesCS1B02G436500	0	2.51202
TraesCS1B02G436700	0	-1.86055
TraesCS1B02G444000	-1.53912	0.689803
TraesCS1B02G451900	0.977425	0
TraesCS1B02G462500	1.06484	-0.493902
TraesCS1B02G548200LC	0.981266	-2.32493
TraesCS1B02G661400LC	-1.66019	-1.42711
TraesCS1B02G661500LC	-1.23575	-1.85249
TraesCS1D02G030300	-0.0195871	-0.98489
TraesCS1D02G042100	-0.415249	-1.68163
TraesCS1D02G064500	0.0905187	1.9816
TraesCS1D02G066200	0	-0.993215
TraesCS1D02G081200	0	1.22506
TraesCS1D02G086200	0	-1.11442
TraesCS1D02G094700	0	1.03652
TraesCS1D02G104800	0	1.18923
TraesCS1D02G132000	0	-0.970686
TraesCS1D02G144400	0.0284093	1.96607
TraesCS1D02G149700	1.92749	0
TraesCS1D02G154900	0	1.17809
TraesCS1D02G163900	1.3381	1.77211
TraesCS1D02G166600	0	1.63039
TraesCS1D02G176000	0	-1.0721
TraesCS1D02G176300	0	-0.984942
TraesCS1D02G187100	0.584299	1.57212
TraesCS1D02G201400	0	-1.45841
TraesCS1D02G207000	-1.90897	0
TraesCS1D02G207100	-2.48078	0
TraesCS1D02G208900	0	1.12812
TraesCS1D02G211100	0.423942	-1.19834
TraesCS1D02G214300	-0.0249409	-1.00243
TraesCS1D02G218200	0	1.96607
TraesCS1D02G221100	-0.724297	-1.85249
TraesCS1D02G230600	0	4.27891
TraesCS1D02G239600	0	1.07545
TraesCS1D02G256700	2.50593	0
TraesCS1D02G257300	0.197434	-1.18126
TraesCS1D02G259500	0	-1.09526
TraesCS1D02G264700	-0.0279223	-2.54847
TraesCS1D02G265800	-1.12012	1.74115
TraesCS1D02G268500	0.950448	0
TraesCS1D02G278100	-0.748372	-1.22016
TraesCS1D02G296500	0	1.88171
TraesCS1D02G299700	0	-2.54988
TraesCS1D02G306200	1.43473	-1.00914
TraesCS1D02G338100	-0.256461	-2.30409
TraesCS1D02G355100	-1.74939	0
TraesCS1D02G361300	0.234909	-1.12809
TraesCS1D02G361400	0	-1.17222
TraesCS1D02G366300	0	1.01375
TraesCS1D02G374900	1.15093	-1.23004
TraesCS1D02G375000	0.282317	-1.89941
TraesCS1D02G392000	-2.00668	0
TraesCS1D02G392300	0	1.09567
TraesCS1D02G411600	0.297057	-1.85492
TraesCS1D02G412000	0	1.30081
TraesCS1D02G414700	0	2.51589
TraesCS1D02G414900	0	-2.24688
TraesCS1D02G418700	0	-0.960468
TraesCS1D02G421400	-1.56515	0.516113
TraesCS1D02G427000	-1.15757	-0.0236686
TraesCS1D02G430700	-2.4633	-0.594002
TraesCS1D02G431200	-1.91285	0
TraesCS1D02G431700	-0.518394	-1.39568
TraesCS1D02G437000	0.332499	-1.14543
TraesCS1D02G444100	0	-1.17937
TraesCS1D02G499200LC	-1.66019	-2.30191
TraesCS1D02G499300LC	-1.17277	-1.56183
TraesCS2A02G042200	-0.131644	1.49013
TraesCS2A02G046100	0	-0.968731
TraesCS2A02G052500	0	-2.7465
TraesCS2A02G064900	0	1.01939
TraesCS2A02G067100	0	-1.25233
TraesCS2A02G067700	-0.154901	1.13197
TraesCS2A02G084800	0	-1.27402
TraesCS2A02G087100	0	1.06304
TraesCS2A02G089400	-1.19261	-1.28333
TraesCS2A02G097400	-1.16541	0.768343
TraesCS2A02G101900	0.584299	2.70475
TraesCS2A02G102000	0	1.77057
TraesCS2A02G110900LC	-1.61344	-1.6248
TraesCS2A02G116100	0	1.65361
TraesCS2A02G132600	0	1.13656
TraesCS2A02G158600	0.24446	1.93256
TraesCS2A02G169600	0	1.65005
TraesCS2A02G174500	0	2.55485
TraesCS2A02G177200	0	3.02495
TraesCS2A02G188600	-1.48114	0
TraesCS2A02G194500	0	2.71047
TraesCS2A02G194600LC	0	1.10876
TraesCS2A02G199300	0	0.983985
TraesCS2A02G202800	0	1.00838
TraesCS2A02G217300	-0.965711	0
TraesCS2A02G220400	-1.53912	0
TraesCS2A02G229100	0	1.26526
TraesCS2A02G249600	0.108899	-1.45706
TraesCS2A02G266900	0.367692	1.84737
TraesCS2A02G268200	-1.63318	-0.694725
TraesCS2A02G274700	0.3833	3.93724
TraesCS2A02G274800	0	1.17628
TraesCS2A02G302700	0.401438	1.45516
TraesCS2A02G318600	0	1.45031
TraesCS2A02G323000	-0.82648	-1.8622
TraesCS2A02G326100	-0.641481	3.08908
TraesCS2A02G336000	0.0597178	1.00135
TraesCS2A02G342100	0	1.28819
TraesCS2A02G350800	-1.2598	0
TraesCS2A02G350900	-1.66019	0
TraesCS2A02G367700	0.312911	3.35654
TraesCS2A02G389400	0	1.44934
TraesCS2A02G389900	0	0.995336
TraesCS2A02G404000	0	2.13073
TraesCS2A02G411200	-0.0191867	1.55339
TraesCS2A02G412200	0	1.01726
TraesCS2A02G427700	-1.23575	0
TraesCS2A02G444600	0	1.17647
TraesCS2A02G451100	0	-0.990738
TraesCS2A02G451300	0	1.27264
TraesCS2A02G453700	1.07757	0
TraesCS2A02G467100	0	1.48468
TraesCS2A02G467300	0.0894876	1.03697
TraesCS2A02G484500	-2.60569	0
TraesCS2A02G493800	0	1.66264
TraesCS2A02G507400	0	2.05467
TraesCS2A02G507500	0	2.34747
TraesCS2A02G525500	0.530038	1.18447
TraesCS2A02G539300	-1.63629	0.43166
TraesCS2A02G539500	0	0.958751
TraesCS2A02G551000	0	1.73135
TraesCS2A02G551100	-1.38913	-1.28654
TraesCS2A02G563100	0	-1.27505
TraesCS2A02G565900	-0.287344	-1.30026
TraesCS2A02G566000	-0.0610618	-0.957984
TraesCS2A02G570700	0.234909	1.19048
TraesCS2A02G581600	-0.346272	1.24016
TraesCS2A02G583900	0	1.31577
TraesCS2B02G004000	0	-1.43716
TraesCS2B02G040600	-2.50665	0
TraesCS2B02G048700	0	1.06871
TraesCS2B02G059500	-0.682899	-1.61033
TraesCS2B02G063000LC	0.00859875	-1.40797
TraesCS2B02G079900	-0.920188	0.97498
TraesCS2B02G105300	-0.891118	-1.00025
TraesCS2B02G109800	-1.4215	0.360434
TraesCS2B02G112800	-1.7549	0.511689
TraesCS2B02G122200	0	-1.42711
TraesCS2B02G125200	-1.29609	0
TraesCS2B02G125800	-0.206719	-2.25212
TraesCS2B02G160400	1.87619	0
TraesCS2B02G188100	0	-1.29846
TraesCS2B02G195900	0	3.07202
TraesCS2B02G199800	0	-1.06352
TraesCS2B02G216300	0	1.06895
TraesCS2B02G218700	-1.08741	0
TraesCS2B02G225300	0	-0.966055
TraesCS2B02G232400	-0.724297	-1.74309
TraesCS2B02G263900	0	2.05893
TraesCS2B02G271300	0	-1.4344
TraesCS2B02G272900	0	2.98736
TraesCS2B02G278400	0.116514	1.96607
TraesCS2B02G279400	0.326339	-0.961318
TraesCS2B02G282400	-1.36403	0
TraesCS2B02G288300	0.041225	1.07262
TraesCS2B02G319600	0	1.08436
TraesCS2B02G326900	0	1.36506
TraesCS2B02G328500	0	-1.58448
TraesCS2B02G336700	0	0.977376
TraesCS2B02G355900	0	1.08849
TraesCS2B02G359400	0	2.11687
TraesCS2B02G359600	-1.15752	-1.56958
TraesCS2B02G365000	-0.264357	-1.01567
TraesCS2B02G369100	-1.98813	0
TraesCS2B02G398900	0	-1.07328
TraesCS2B02G409300	0	1.06715
TraesCS2B02G410100	0	-2.09935
TraesCS2B02G418200	0	-1.86214
TraesCS2B02G421900	0.0600248	2.64449
TraesCS2B02G428100	0	-2.09453
TraesCS2B02G430000	-0.0828828	2.27019
TraesCS2B02G444500	0.32144	1.50357
TraesCS2B02G447500	-1.23575	0
TraesCS2B02G454500	-1.04002	0.00562593
TraesCS2B02G457700	0.0535187	-1.39019
TraesCS2B02G475100	0	0.953084
TraesCS2B02G475700	0	-1.06674
TraesCS2B02G482700	-0.451202	-1.7807
TraesCS2B02G490400	2.46051	2.89052
TraesCS2B02G510500	-2.83888	0
TraesCS2B02G510700	-2.80647	0
TraesCS2B02G521100	0	1.03316
TraesCS2B02G521800	0	2.32397
TraesCS2B02G532500	-1.10167	0
TraesCS2B02G535400	0.0978349	1.18631
TraesCS2B02G541900	1.51272	0
TraesCS2B02G555400	0.478785	1.00834
TraesCS2B02G556100	0	-0.965414
TraesCS2B02G569100	-0.700622	1.08436
TraesCS2B02G582300	0	-1.69221
TraesCS2B02G585000	0	-1.17222
TraesCS2B02G593100LC	0	1.78232
TraesCS2B02G600200	2.90495	0
TraesCS2B02G610400	0	-1.09323
TraesCS2B02G625200	-0.169662	1.28259
TraesCS2D02G000300	0	2.46831
TraesCS2D02G010200	0	-1.06481
TraesCS2D02G028600	-1.30315	-1.33608
TraesCS2D02G029800	-2.02753	0
TraesCS2D02G031000	0	1.60855
TraesCS2D02G033800	1.87619	0
TraesCS2D02G049500	0.211485	-2.32286
TraesCS2D02G065400	0.0686992	-1.18751
TraesCS2D02G082700	0.211566	-1.40398
TraesCS2D02G084400	0	0.958607
TraesCS2D02G087500	-1.35378	-1.90819
TraesCS2D02G088600	0	1.64414
TraesCS2D02G095800	-1.43416	0.402236
TraesCS2D02G100700	0	1.83506
TraesCS2D02G101400	0	1.13452
TraesCS2D02G107600	-1.55057	-2.50548
TraesCS2D02G107900	-2.34405	0
TraesCS2D02G108500	-1.93736	-2.37719
TraesCS2D02G119100	-0.252768	1.38255
TraesCS2D02G168600	-1.40975	0
TraesCS2D02G168800	0.213375	1.04568
TraesCS2D02G174200	-1.00195	-0.231917
TraesCS2D02G177100	0	3.4835
TraesCS2D02G185300LC	0	-1.64885
TraesCS2D02G185400	0	1.09273
TraesCS2D02G193400	0	2.32798
TraesCS2D02G207600	0	-1.12858
TraesCS2D02G213400	0	-1.49602
TraesCS2D02G246100	0	-1.2887
TraesCS2D02G251000	0.190118	-1.44715
TraesCS2D02G252600	0	1.12665
TraesCS2D02G253900	0	2.67569
TraesCS2D02G256000	-0.686153	-1.9542
TraesCS2D02G257100	0	2.06015
TraesCS2D02G264200	-1.24354	0
TraesCS2D02G301400	0.584299	1.72855
TraesCS2D02G301600	0	1.44052
TraesCS2D02G308000	-1.17277	0
TraesCS2D02G308100	0.0746487	1.07367
TraesCS2D02G312000	0.488483	-1.2273
TraesCS2D02G313700	0	1.93471
TraesCS2D02G315500	-0.0195871	1.26429
TraesCS2D02G319500	-1.07222	-1.30281
TraesCS2D02G322700	0	-1.25819
TraesCS2D02G330200	-3.00103	0
TraesCS2D02G331200	0.312911	1.08436
TraesCS2D02G339900	-1.08851	-0.896133
TraesCS2D02G344200	0	2.15449
TraesCS2D02G364500	0	3.9353
TraesCS2D02G364600	0	1.66536
TraesCS2D02G364800	1.0842	3.44577
TraesCS2D02G372000	1.81256	1.56241
TraesCS2D02G386700	0	2.37628
TraesCS2D02G388800	0	1.58828
TraesCS2D02G389900	0	-2.21904
TraesCS2D02G396700	0	1.0615
TraesCS2D02G396900	0	1.00838
TraesCS2D02G398500	0	2.05893
TraesCS2D02G401000	0.872893	2.65986
TraesCS2D02G408700	0	1.88427
TraesCS2D02G422700	-0.0177143	-0.955986
TraesCS2D02G425200	-1.1634	0
TraesCS2D02G431500	-2.05562	0
TraesCS2D02G443700	0	1.26674
TraesCS2D02G450800	0	-1.07195
TraesCS2D02G456900	0	1.33113
TraesCS2D02G459800	0.47641	-1.22016
TraesCS2D02G460800	-1.41796	-0.90256
TraesCS2D02G467500	2.32467	1.30081
TraesCS2D02G484500	-2.41332	0
TraesCS2D02G488500	-0.965711	0
TraesCS2D02G493700	0.461596	1.0682
TraesCS2D02G496500	-1.30108	-0.159131
TraesCS2D02G528500	0.588663	1.75385
TraesCS2D02G536100	0	-1.46128
TraesCS2D02G540000	-0.911243	0.979477
TraesCS2D02G540300	-1.19542	0.738913
TraesCS2D02G540400	-1.29978	0
TraesCS2D02G552100	0.144157	2.12337
TraesCS2D02G552200	-0.607562	-1.91135
TraesCS2D02G554700	0	-1.08854
TraesCS3A02G005900	0	-0.967935
TraesCS3A02G015500	0	1.25498
TraesCS3A02G019600	-0.498217	-1.23641
TraesCS3A02G028200	0	-1.07328
TraesCS3A02G039800	-0.414945	-1.91653
TraesCS3A02G049500LC	0	2.96475
TraesCS3A02G049600LC	0	-1.27865
TraesCS3A02G054000	-1.12311	-1.47846
TraesCS3A02G059600	0.194279	-1.51514
TraesCS3A02G068600	0	-1.05997
TraesCS3A02G076200	0.276385	-1.04929
TraesCS3A02G078400	0	1.67404
TraesCS3A02G095900	-1.74204	-0.911997
TraesCS3A02G097400	0	1.47653
TraesCS3A02G105900	0	-1.0601
TraesCS3A02G129600	0	1.63471
TraesCS3A02G137000	0	-1.22016
TraesCS3A02G143100	0	1.45603
TraesCS3A02G143800	0	1.07852
TraesCS3A02G173600LC	0.378925	1.34931
TraesCS3A02G183800	-1.66019	0
TraesCS3A02G185900	0	1.2123
TraesCS3A02G191400	0	-1.20879
TraesCS3A02G201600	-1.03806	0
TraesCS3A02G216800	0	0.983428
TraesCS3A02G225100	0	3.39227
TraesCS3A02G247000	0	1.09727
TraesCS3A02G249000	0	1.28123
TraesCS3A02G249300	0	0.978192
TraesCS3A02G250700	0.375262	1.47897
TraesCS3A02G253000	0	-1.04255
TraesCS3A02G258100	0	1.10662
TraesCS3A02G258400	1.22676	0
TraesCS3A02G260000	0	1.08541
TraesCS3A02G268600	0	-1.10519
TraesCS3A02G276700	0	1.28628
TraesCS3A02G279100	0	1.0615
TraesCS3A02G283700	0	2.22008
TraesCS3A02G283800	0.134699	2.95796
TraesCS3A02G284000	0	2.05893
TraesCS3A02G287300	0.254017	-1.19834
TraesCS3A02G287500	0	2.58495
TraesCS3A02G311900	0	1.19064
TraesCS3A02G327100	0	3.16315
TraesCS3A02G332300	0	-1.01079
TraesCS3A02G339600	-0.0525307	-1.25736
TraesCS3A02G342900	0.271885	1.0155
TraesCS3A02G351600	0	-0.976879
TraesCS3A02G363700	0.992703	2.50766
TraesCS3A02G367600	0	-1.19834
TraesCS3A02G367900	-0.0748629	-1.08968
TraesCS3A02G375100	0	-0.966175
TraesCS3A02G378700	0.378925	0.971631
TraesCS3A02G380600	0	1.76946
TraesCS3A02G383500	0	-1.02655
TraesCS3A02G393900	0	-1.36851
TraesCS3A02G399600	0	-1.30756
TraesCS3A02G401900	0	1.22594
TraesCS3A02G402200	0	-0.997609
TraesCS3A02G413600	-1.09068	-0.813728
TraesCS3A02G415800LC	-0.640226	-2.39574
TraesCS3A02G433100LC	-0.0727314	-1.85183
TraesCS3A02G475200LC	-2.16082	3.55982
TraesCS3A02G476600	0	-1.43109
TraesCS3A02G480200	-1.67751	0
TraesCS3A02G489100	-0.804942	-1.21785
TraesCS3A02G490600	0	-1.01307
TraesCS3A02G502300	0	-1.02094
TraesCS3A02G512400	-1.03806	1.44237
TraesCS3A02G517100	-0.896864	1.88467
TraesCS3A02G526100	-0.362718	-0.976208
TraesCS3A02G528900	1.25674	1.80909
TraesCS3A02G529300	-0.969279	0
TraesCS3A02G531200	-0.397771	-1.90932
TraesCS3A02G532700	-0.365328	-1.55691
TraesCS3A02G571700LC	0	-0.965332
TraesCS3B02G014600	-1.91285	0
TraesCS3B02G015000LC	-1.83242	0
TraesCS3B02G034600	0	-1.37358
TraesCS3B02G035900	0	-1.1091
TraesCS3B02G059700	0	1.4923
TraesCS3B02G064500	0	1.22277
TraesCS3B02G064900	-0.450085	-1.11852
TraesCS3B02G070600	1.0842	0
TraesCS3B02G072200	0	-1.36105
TraesCS3B02G080200	0	1.6969
TraesCS3B02G093300	0	3.09319
TraesCS3B02G123700	0	0.958114
TraesCS3B02G125500	0	0.967796
TraesCS3B02G125600	-0.661641	-1.41892
TraesCS3B02G148700	1.27021	0.240858
TraesCS3B02G154900	0	-0.968732
TraesCS3B02G160300	0.0879971	1.17603
TraesCS3B02G163900	0	1.99859
TraesCS3B02G166100	-1.46343	0
TraesCS3B02G168300	0	1.03022
TraesCS3B02G179900	0	-1.13741
TraesCS3B02G181200	0	1.72479
TraesCS3B02G183400	0	1.34172
TraesCS3B02G203300LC	1.03089	-1.51299
TraesCS3B02G213600	0	4.15591
TraesCS3B02G215000	0.208708	-1.23641
TraesCS3B02G219400	0	-1.20801
TraesCS3B02G234100	0	1.28259
TraesCS3B02G246000	-0.193764	-1.63734
TraesCS3B02G254700	0	3.86914
TraesCS3B02G256800	-0.911448	-0.98717
TraesCS3B02G275600	0	1.26526
TraesCS3B02G277900	0	2.21723
TraesCS3B02G293100	0.369495	1.06729
TraesCS3B02G306000	0	-1.17686
TraesCS3B02G310900	0.353553	2.61735
TraesCS3B02G311000	0	2.11687
TraesCS3B02G317500	0	1.98028
TraesCS3B02G321400	0	-1.47757
TraesCS3B02G333700	0	-1.21243
TraesCS3B02G344600	0	-1.42711
TraesCS3B02G356500	0	2.49454
TraesCS3B02G370300	-0.0537245	3.75398
TraesCS3B02G384900	0.851202	2.0108
TraesCS3B02G388300	0.696657	1.12254
TraesCS3B02G394600	0.223021	1.03665
TraesCS3B02G395900	0.424571	2.34165
TraesCS3B02G425900	0.0994249	-2.53353
TraesCS3B02G435600	0.455744	-1.27928
TraesCS3B02G440500	0	1.53844
TraesCS3B02G470400	0	-0.951657
TraesCS3B02G472800	0	1.20311
TraesCS3B02G481300	0	1.93561
TraesCS3B02G481600	-0.986752	0
TraesCS3B02G548600	-0.453722	-1.54288
TraesCS3B02G568100	-0.17577	-1.42654
TraesCS3B02G568500	0	-0.993215
TraesCS3B02G571800	0	-1.11335
TraesCS3B02G597900	0	2.46831
TraesCS3B02G669800LC	0	3.13529
TraesCS3D02G000900	-1.64361	-0.302002
TraesCS3D02G010300	0	-1.93241
TraesCS3D02G014600	-1.35403	0
TraesCS3D02G020700	0	1.17081
TraesCS3D02G025100	0	-1.06674
TraesCS3D02G027300	0	-1.98457
TraesCS3D02G033000	0	-1.26856
TraesCS3D02G033800	0	1.70633
TraesCS3D02G036800	1.42221	0
TraesCS3D02G037000	0	2.16708
TraesCS3D02G039300	-0.621731	1.88163
TraesCS3D02G040100	0	-2.23117
TraesCS3D02G055400	-0.491598	1.82551
TraesCS3D02G059900	0	-1.25335
TraesCS3D02G061900	0	3.29488
TraesCS3D02G065000	0	-1.27865
TraesCS3D02G067500	0.30809	1.49091
TraesCS3D02G078900	0	1.91403
TraesCS3D02G094200	-1.59996	0.0922165
TraesCS3D02G097900	0	3.31986
TraesCS3D02G129900	-0.95604	0
TraesCS3D02G131200	0	-1.23596
TraesCS3D02G133200	-0.900677	-1.44887
TraesCS3D02G134700	0	-1.51579
TraesCS3D02G134800	0	-1.35477
TraesCS3D02G137800	0	-1.31746
TraesCS3D02G142500	0.785458	1.07855
TraesCS3D02G144500	0.136091	1.82201
TraesCS3D02G144700	-1.12143	-0.293826
TraesCS3D02G144900	0	-0.993598
TraesCS3D02G160400	-0.0241559	-1.04929
TraesCS3D02G162500	1.35342	0
TraesCS3D02G164900	0	2.4726
TraesCS3D02G180800	-1.03103	0.808267
TraesCS3D02G188000	-1.78158	0.0439086
TraesCS3D02G222300	-1.16169	-0.463919
TraesCS3D02G225500	-0.263251	-1.17521
TraesCS3D02G228400	0	3.85213
TraesCS3D02G234400	0	1.03316
TraesCS3D02G240800	0	-0.960018
TraesCS3D02G247000	0	0.979477
TraesCS3D02G249000	0	1.3009
TraesCS3D02G249300	0	1.1849
TraesCS3D02G257900	-1.23575	0
TraesCS3D02G258200	0.116027	-1.44715
TraesCS3D02G260300	-0.965711	0
TraesCS3D02G276900	0	1.20571
TraesCS3D02G277000	0	1.91403
TraesCS3D02G280500	1.83992	0
TraesCS3D02G291100	0	-1.27865
TraesCS3D02G306600	-0.568292	-1.02315
TraesCS3D02G312000	0	1.06305
TraesCS3D02G312900	0	1.122
TraesCS3D02G325800	0	-1.43625
TraesCS3D02G332200	-1.9286	3.30496
TraesCS3D02G336900	0	2.11687
TraesCS3D02G346300	1.20487	2.37895
TraesCS3D02G355900	0.327968	1.5246
TraesCS3D02G357200	0	2.908
TraesCS3D02G367600	0	-1.07033
TraesCS3D02G385700	-0.71563	-1.13519
TraesCS3D02G387600	0	-1.8751
TraesCS3D02G390600LC	0	-1.48692
TraesCS3D02G393700	0	-1.35697
TraesCS3D02G396900	1.87936	1.08013
TraesCS3D02G397100	0	-1.45457
TraesCS3D02G399500	0	1.17935
TraesCS3D02G412000	0	-1.7959
TraesCS3D02G415400	-0.581997	2.48952
TraesCS3D02G421600	0	-1.04973
TraesCS3D02G423300	0	-0.951117
TraesCS3D02G433100	-1.17277	-0.321358
TraesCS3D02G433800	0	1.01325
TraesCS3D02G438200	-1.08842	0
TraesCS3D02G438800	0	0.992812
TraesCS3D02G449200	0	2.0757
TraesCS3D02G461200	-1.55049	0
TraesCS3D02G474500	0	1.55394
TraesCS3D02G475000	-1.1388	0
TraesCS3D02G476500	-1.29338	0
TraesCS3D02G494600	-0.153258	-1.29682
TraesCS3D02G517300	0	-1.35868
TraesCS3D02G524700	-0.257151	1.47847
TraesCS3D02G531400LC	0.0905187	-1.11335
TraesCS3D02G535600	0	-1.65344
TraesCS3D02G536700	-0.176752	-1.12161
TraesCS4A02G005500	-0.507077	-1.07556
TraesCS4A02G005700	0	-0.993215
TraesCS4A02G012400	0	1.04348
TraesCS4A02G017300	0	-1.54479
TraesCS4A02G017400	-0.590928	0.972468
TraesCS4A02G057800	0	-1.68515
TraesCS4A02G061800	2.5989	0
TraesCS4A02G065400	0	-1.68637
TraesCS4A02G073900	-1.00773	-0.465061
TraesCS4A02G078200	0	1.43438
TraesCS4A02G083900	0	1.792
TraesCS4A02G099000	-2.2671	0
TraesCS4A02G106100	-1.14565	0.0169644
TraesCS4A02G114400	-3.56616	-2.47336
TraesCS4A02G125300	0	3.02647
TraesCS4A02G131500	0	1.05634
TraesCS4A02G140500	0	1.12223
TraesCS4A02G140600	-1.20247	-0.302936
TraesCS4A02G157300	0	-1.08918
TraesCS4A02G177600	0	-0.968326
TraesCS4A02G190700	2.04149	0
TraesCS4A02G212800	-0.635556	3.7082
TraesCS4A02G214000	0	2.55485
TraesCS4A02G224400	0	-2.26273
TraesCS4A02G234100	0	-1.12501
TraesCS4A02G236200	-0.360828	-1.16842
TraesCS4A02G237400	-1.05327	-1.13519
TraesCS4A02G240000	0	-1.23733
TraesCS4A02G282800	0	1.26224
TraesCS4A02G296300	-1.29609	0
TraesCS4A02G297900	0	-1.07499
TraesCS4A02G298100	0	-1.88416
TraesCS4A02G319500	0	-1.15349
TraesCS4A02G323500	-1.29609	0
TraesCS4A02G336400	0	1.23617
TraesCS4A02G342300	0	1.79983
TraesCS4A02G372600	0	0.973478
TraesCS4A02G377600	-1.70547	0
TraesCS4A02G384800	-2.34405	0
TraesCS4A02G406400	0	1.08541
TraesCS4A02G423600	1.50707	1.13806
TraesCS4A02G442800	-1.36102	-0.250654
TraesCS4A02G485400	0.997731	0
TraesCS4A02G485900	0	1.39693
TraesCS4A02G590200LC	1.22676	0
TraesCS4B02G013100	0	-0.970796
TraesCS4B02G015600	0	-1.77832
TraesCS4B02G015800	0	-1.42498
TraesCS4B02G017500	0	4.13148
TraesCS4B02G018500	0	-1.9542
TraesCS4B02G028000	0	-1.81791
TraesCS4B02G043300	-2.58157	-0.776267
TraesCS4B02G047400	0	3.19047
TraesCS4B02G049800	0	1.64414
TraesCS4B02G059100	-1.49126	0
TraesCS4B02G059300	-1.29257	0
TraesCS4B02G071500	0.0200134	1.70136
TraesCS4B02G074900	0	-0.962421
TraesCS4B02G078800	-0.648812	-1.34977
TraesCS4B02G081200	-0.74078	-1.0683
TraesCS4B02G086500	0	1.76946
TraesCS4B02G106800LC	0.950448	0.565748
TraesCS4B02G108100	0	-1.73289
TraesCS4B02G131500	0	1.3143
TraesCS4B02G143500	0	2.32266
TraesCS4B02G156400	0	-1.18016
TraesCS4B02G171100	0	1.26105
TraesCS4B02G182900	-1.16587	0.0347945
TraesCS4B02G189800	-3.04362	-2.53353
TraesCS4B02G198000	-1.15896	1.16527
TraesCS4B02G205300	-1.95895	-1.27865
TraesCS4B02G209000	0	-1.53471
TraesCS4B02G213400	0.327463	1.16704
TraesCS4B02G213600	0	-1.38325
TraesCS4B02G220200	0.0129183	2.80694
TraesCS4B02G223400	0	1.10364
TraesCS4B02G226700	0	1.28123
TraesCS4B02G227600	-1.05946	-0.875496
TraesCS4B02G234100	1.01154	1.27743
TraesCS4B02G237500	1.94221	0
TraesCS4B02G247000	-0.385036	-1.062
TraesCS4B02G265100	-1.04204	0
TraesCS4B02G283800	-0.705678	1.24535
TraesCS4B02G292800	0.0353772	-1.16852
TraesCS4B02G296000	-0.775853	-1.36731
TraesCS4B02G299600	-2.18407	-1.90452
TraesCS4B02G332900	-1.57492	-0.92259
TraesCS4B02G339800	0	1.84636
TraesCS4B02G341000	-1.17277	-0.142331
TraesCS4B02G344300	0	1.29232
TraesCS4B02G347000	0	-1.05925
TraesCS4B02G356300	0	-1.73222
TraesCS4B02G356800	-1.12125	0
TraesCS4B02G363800	2.0265	0
TraesCS4B02G364900	1.05431	0
TraesCS4B02G365600	-0.0604841	-1.30333
TraesCS4B02G367500	-1.10696	-0.927024
TraesCS4B02G394700	0	1.96338
TraesCS4B02G487900LC	0	-1.01066
TraesCS4B02G596810LC	0	-1.03525
TraesCS4D02G013900	0	-2.05563
TraesCS4D02G014200	0	-1.18847
TraesCS4D02G014300	0.251251	1.28481
TraesCS4D02G015800	-2.33035	0
TraesCS4D02G026200	0	-1.27865
TraesCS4D02G034000LC	0	1.59394
TraesCS4D02G035100	0	1.36056
TraesCS4D02G035200	0.353553	1.1447
TraesCS4D02G042200	0.926526	2.32798
TraesCS4D02G047700	0	-1.05106
TraesCS4D02G050700	0.0697481	1.17923
TraesCS4D02G066400	-0.135369	1.14787
TraesCS4D02G073600	0	-1.8881
TraesCS4D02G076400	0	1.08734
TraesCS4D02G077000	-1.15757	-1.17758
TraesCS4D02G083100	0	-1.194
TraesCS4D02G092000	0	0.96418
TraesCS4D02G093600	0.479566	1.10039
TraesCS4D02G099600	-0.204946	2.37628
TraesCS4D02G119200	0.460468	-1.2145
TraesCS4D02G119400	0.98523	0
TraesCS4D02G122600	3.40722	0
TraesCS4D02G134200	0	1.07852
TraesCS4D02G169800	0	1.14316
TraesCS4D02G175900	0	-1.28207
TraesCS4D02G186700	0	1.04886
TraesCS4D02G191200	0	-1.11335
TraesCS4D02G206200	-2.08734	-0.927024
TraesCS4D02G206600	-0.109607	-1.36891
TraesCS4D02G209600	0.113501	-0.985279
TraesCS4D02G210900	0.367692	1.72285
TraesCS4D02G214100	0.0388759	0.974569
TraesCS4D02G214300	0	-1.92062
TraesCS4D02G219100	0	-1.07521
TraesCS4D02G220500	0	2.32453
TraesCS4D02G228500	-0.960697	-0.411384
TraesCS4D02G242400	0.116514	-1.12336
TraesCS4D02G249000	0.254017	2.07223
TraesCS4D02G251000	0	1.59685
TraesCS4D02G282600	0	1.34326
TraesCS4D02G283600	0	4.01394
TraesCS4D02G298300	-1.29609	-1.27865
TraesCS4D02G298600	-0.759234	-1.5434
TraesCS4D02G335100	-0.995298	-0.27945
TraesCS4D02G339400	0	1.73246
TraesCS4D02G341800	-0.965711	0
TraesCS4D02G341900	0	-1.75233
TraesCS4D02G344300	-1.87115	-0.281662
TraesCS4D02G349000	0	-1.28693
TraesCS4D02G350000	0	-0.97819
TraesCS4D02G353200	0	-1.31806
TraesCS4D02G357100	0.127246	-1.84886
TraesCS4D02G358100	0	-1.35477
TraesCS4D02G360000	-1.32903	-1.52438
TraesCS4D02G420500LC	0	2.37628
TraesCS5A02G004600	-0.494435	2.93263
TraesCS5A02G045700	0	-1.59152
TraesCS5A02G049400	-0.549889	-1.07353
TraesCS5A02G052600	-0.168757	-1.36544
TraesCS5A02G059600	0.380706	1.37408
TraesCS5A02G063100	0	1.65604
TraesCS5A02G090600	-3.01912	0
TraesCS5A02G143200	0	1.56049
TraesCS5A02G144300	0	1.17809
TraesCS5A02G150800	0	1.35414
TraesCS5A02G155000	0	-1.37059
TraesCS5A02G159600	0	1.42056
TraesCS5A02G159900	0.512326	1.68403
TraesCS5A02G171600	0	-1.72276
TraesCS5A02G175200	0	-1.56183
TraesCS5A02G183300	-1.76538	0
TraesCS5A02G183600	0.584299	2.41679
TraesCS5A02G198700	0	1.42358
TraesCS5A02G200600	0	-1.55075
TraesCS5A02G203400	0.997731	0
TraesCS5A02G213600	0.131201	1.42579
TraesCS5A02G216400	0	1.23157
TraesCS5A02G220800	0	1.56049
TraesCS5A02G253000	0	-1.00914
TraesCS5A02G261000	0	-0.991767
TraesCS5A02G276300	0	1.23326
TraesCS5A02G279700	0	-1.13743
TraesCS5A02G280800	0	1.10606
TraesCS5A02G286100	0	1.78413
TraesCS5A02G291200	-1.15389	0
TraesCS5A02G292400LC	0	-1.03983
TraesCS5A02G295100	0	1.15039
TraesCS5A02G307200	-0.131644	2.43175
TraesCS5A02G308800	0	1.80487
TraesCS5A02G309800	-1.29609	-0.713562
TraesCS5A02G310000	-0.146283	-1.26366
TraesCS5A02G310100	-1.86835	-1.51203
TraesCS5A02G310500	-2.44116	-2.36747
TraesCS5A02G310700	-1.45593	-0.914393
TraesCS5A02G310800	-1.56785	-1.71265
TraesCS5A02G316600	0	-2.0229
TraesCS5A02G319900	0	1.96291
TraesCS5A02G332300	0.992782	0
TraesCS5A02G375000	0	1.42234
TraesCS5A02G380900	0	0.974075
TraesCS5A02G382800	-1.70547	0
TraesCS5A02G393900	-1.16903	1.32372
TraesCS5A02G396700	0	-1.15185
TraesCS5A02G403600	0.0978304	1.3737
TraesCS5A02G404500	0	-1.39883
TraesCS5A02G404800	0	-1.11104
TraesCS5A02G416700	0	-1.1668
TraesCS5A02G421100LC	0	-1.11335
TraesCS5A02G444300	0.449486	1.04514
TraesCS5A02G454200	0.382762	-2.33829
TraesCS5A02G454300	0.0685593	-1.1617
TraesCS5A02G454900	0	-1.13939
TraesCS5A02G460500	0	1.26674
TraesCS5A02G463300	0	-1.06059
TraesCS5A02G472600	0	1.6197
TraesCS5A02G487100	0.147254	-1.04648
TraesCS5A02G492900	0.0905187	-1.76807
TraesCS5A02G501100	-1.30315	0
TraesCS5A02G503800	-1.6198	-1.08564
TraesCS5A02G506900	0	-1.75297
TraesCS5A02G512000	0	0.96418
TraesCS5A02G513200	0	1.25546
TraesCS5A02G513600	0	1.85126
TraesCS5A02G515700	0	-1.12714
TraesCS5A02G524800	0.086925	-1.65483
TraesCS5A02G525700	0	-1.47646
TraesCS5A02G535300	-0.320959	-0.975157
TraesCS5A02G546300	0	0.97498
TraesCS5A02G548600	-0.523445	-1.39545
TraesCS5A02G554100	0	1.59034
TraesCS5B02G009000	-1.51517	0
TraesCS5B02G015100	-1.04204	0
TraesCS5B02G045100	-1.26042	0
TraesCS5B02G049200	-1.23941	-0.938945
TraesCS5B02G054600	-0.597726	-1.78505
TraesCS5B02G064000	-0.965711	0
TraesCS5B02G064100	-1.02718	0
TraesCS5B02G066900	0	1.03205
TraesCS5B02G069300	0	1.43578
TraesCS5B02G083600	0	1.28026
TraesCS5B02G097800	0	1.68932
TraesCS5B02G099300	0.124295	-1.14319
TraesCS5B02G100700	-0.947736	-1.22307
TraesCS5B02G121400	0.19071	1.39894
TraesCS5B02G121400LC	0	2.19044
TraesCS5B02G132900	-0.397771	-1.60015
TraesCS5B02G142500	-0.95982	-0.157009
TraesCS5B02G143400	0	1.38555
TraesCS5B02G149400	0	1.67304
TraesCS5B02G153200	0	-1.60609
TraesCS5B02G157600	0.262015	1.04917
TraesCS5B02G163200	0	1.34627
TraesCS5B02G172900	0	-1.31806
TraesCS5B02G180300	0	2.98736
TraesCS5B02G181500	-1.75051	0
TraesCS5B02G182000	0	2.3728
TraesCS5B02G195500	0	-1.35477
TraesCS5B02G198200	0	-1.01024
TraesCS5B02G199200	0	-1.32226
TraesCS5B02G202700	0	1.57453
TraesCS5B02G203000	0	1.14403
TraesCS5B02G210100	0	2.16755
TraesCS5B02G210800	0	-0.985633
TraesCS5B02G212600	0	1.56049
TraesCS5B02G216200	0	1.12669
TraesCS5B02G223700	1.15322	1.06203
TraesCS5B02G224900	-0.956263	0
TraesCS5B02G251800	0	-1.00788
TraesCS5B02G259400	0	-1.39324
TraesCS5B02G265200	0.136091	1.46801
TraesCS5B02G268300	-1.93507	-2.02429
TraesCS5B02G285400	0	1.21798
TraesCS5B02G287400	0	-1.06481
TraesCS5B02G290200	-1.71169	0
TraesCS5B02G311300	-2.19126	-1.78505
TraesCS5B02G311500	-1.40975	-1.85249
TraesCS5B02G316800	0	-1.34279
TraesCS5B02G317200	0	-2.61358
TraesCS5B02G318200	0	1.08256
TraesCS5B02G320200	0	1.40863
TraesCS5B02G332500	0.425947	-1.10803
TraesCS5B02G394000	-1.44	0.675522
TraesCS5B02G394200	-0.492142	1.85966
TraesCS5B02G403700	-0.603812	4.80657
TraesCS5B02G409400	0	-1.50647
TraesCS5B02G416400LC	0	1.3958
TraesCS5B02G416500LC	0	1.14694
TraesCS5B02G419000	0.113598	-1.27619
TraesCS5B02G419300	0	-0.963
TraesCS5B02G436300	0	0.983985
TraesCS5B02G442000	0	1.39693
TraesCS5B02G444600	0	2.32798
TraesCS5B02G463000	0.0742692	-3.35321
TraesCS5B02G463500	-1.40975	0
TraesCS5B02G471500	0	-1.12501
TraesCS5B02G477800	0	-1.0002
TraesCS5B02G503800	0	-1.67358
TraesCS5B02G526500	-1.16257	-2.03266
TraesCS5B02G527000	-1.83375	-0.462716
TraesCS5D02G012100	0.0613724	1.92453
TraesCS5D02G049200	-1.62128	0
TraesCS5D02G050100	-1.40553	0
TraesCS5D02G054200	-0.567369	-1.05167
TraesCS5D02G060200	-0.797524	-3.091
TraesCS5D02G064000	-1.25569	-0.656236
TraesCS5D02G071100	0.086925	1.35602
TraesCS5D02G074300	0.255469	1.53911
TraesCS5D02G099800	0	-1.51802
TraesCS5D02G103900	0	1.01482
TraesCS5D02G136700	0	1.53001
TraesCS5D02G146200	0	-1.40079
TraesCS5D02G155900	0.0234045	1.95572
TraesCS5D02G157900	0	1.14787
TraesCS5D02G159900	0	-1.35697
TraesCS5D02G165000	0	1.38258
TraesCS5D02G178300	0	-1.7482
TraesCS5D02G179900	0.303653	-1.24312
TraesCS5D02G183500	0	1.20373
TraesCS5D02G186700	0	1.77412
TraesCS5D02G188600	0	1.85126
TraesCS5D02G202700	-0.75003	-1.03056
TraesCS5D02G205500	0	-1.11442
TraesCS5D02G206300	0	-1.0611
TraesCS5D02G218400	0.00402254	2.84758
TraesCS5D02G219100	0.0219965	-1.26249
TraesCS5D02G225300	0	1.29494
TraesCS5D02G228500	0	0.967127
TraesCS5D02G232400	0.856654	2.00031
TraesCS5D02G254000	0	1.22311
TraesCS5D02G260700	0.213375	-1.16852
TraesCS5D02G268500	0	-1.45457
TraesCS5D02G295700	0	-0.968732
TraesCS5D02G298600	-1.1864	0.119404
TraesCS5D02G304200LC	0	1.38685
TraesCS5D02G317000	-1.01128	-0.949542
TraesCS5D02G317400	-1.43088	-1.27347
TraesCS5D02G317700	-1.3189	-1.42959
TraesCS5D02G322900	0	-2.02358
TraesCS5D02G325900	0	1.80351
TraesCS5D02G360500	0.105236	1.00957
TraesCS5D02G361600	0	1.1157
TraesCS5D02G380100	0	-1.04209
TraesCS5D02G384500	0	1.02082
TraesCS5D02G395800	-1.29609	0
TraesCS5D02G399000	-1.43675	1.43808
TraesCS5D02G400900	0	1.08851
TraesCS5D02G407100	-1.02129	0
TraesCS5D02G413900	0	1.95246
TraesCS5D02G424400	0	-1.13129
TraesCS5D02G446300LC	0	-1.18671
TraesCS5D02G447900	0	2.67569
TraesCS5D02G452000	0.37402	1.0951
TraesCS5D02G455900	-1.40843	0
TraesCS5D02G464800	0.13266	-1.31707
TraesCS5D02G465300	0.0654866	-1.80567
TraesCS5D02G480300	0	-1.68515
TraesCS5D02G485500	-1.12143	0.37539
TraesCS5D02G504600	0	-1.48724
TraesCS5D02G532000LC	0.584299	2.17259
TraesCS5D02G554000	-0.267134	-2.32642
TraesCS5D02G614400LC	0.0734452	-1.194
TraesCS6A02G005800	0	-1.03919
TraesCS6A02G013600	0.213375	-1.51049
TraesCS6A02G041700	-1.74482	0
TraesCS6A02G046700	0	1.50456
TraesCS6A02G067700	1.62763	0
TraesCS6A02G085000	0	-1.10234
TraesCS6A02G093700	0	-1.2887
TraesCS6A02G094300	0	-1.19869
TraesCS6A02G094400	0.260972	-1.16298
TraesCS6A02G094500	0.295298	-1.6065
TraesCS6A02G094600	0	-1.25527
TraesCS6A02G099800	-1.06307	0
TraesCS6A02G116600	0	-2.28474
TraesCS6A02G131300	0	1.33113
TraesCS6A02G143900	0	-1.49602
TraesCS6A02G146900	-1.79201	-0.0663941
TraesCS6A02G150000	0	3.68778
TraesCS6A02G160500	0	-1.01307
TraesCS6A02G169100	0.30809	-1.47707
TraesCS6A02G184500	0.11661	1.11623
TraesCS6A02G222200	1.47756	0.394601
TraesCS6A02G232500	-0.0306359	1.19015
TraesCS6A02G240400	0	2.95587
TraesCS6A02G255400	0	-2.0025
TraesCS6A02G257300	0	2.97018
TraesCS6A02G262900	0	-1.12809
TraesCS6A02G292800	1.83027	0.936504
TraesCS6A02G296200	-0.14328	-1.17961
TraesCS6A02G303300LC	0	3.31986
TraesCS6A02G315600	0	1.57212
TraesCS6A02G316700	0	1.367
TraesCS6A02G333600	0	1.18841
TraesCS6A02G334800	0	1.00003
TraesCS6A02G336600	0	2.91445
TraesCS6A02G340300	0	-1.72965
TraesCS6A02G344000	0	2.03958
TraesCS6A02G350300	0.285563	3.38656
TraesCS6A02G350700	1.60198	3.80797
TraesCS6A02G351500	-3.20444	0
TraesCS6A02G353200	-1.35403	0
TraesCS6A02G369300	0	-1.12765
TraesCS6A02G372600	0	-1.6503
TraesCS6A02G375800	0	1.16591
TraesCS6A02G385000	0	-2.97063
TraesCS6A02G386300	0	-1.29098
TraesCS6A02G417800LC	0	1.0693
TraesCS6A02G423100LC	0	1.07545
TraesCS6A02G543700LC	0	1.4923
TraesCS6B02G027100	0	-0.991767
TraesCS6B02G063900	-1.41007	0
TraesCS6B02G065300	0	-0.995602
TraesCS6B02G071600	0	-1.2918
TraesCS6B02G122800	0	-1.22154
TraesCS6B02G128200	0	2.45823
TraesCS6B02G160400	1.68986	0
TraesCS6B02G179900	0.18651	1.11514
TraesCS6B02G182600	0	-2.17646
TraesCS6B02G190900	0	-1.02394
TraesCS6B02G217200	-1.7874	0
TraesCS6B02G226500	0	1.54024
TraesCS6B02G226700	0	0.979477
TraesCS6B02G244200	0	-1.10469
TraesCS6B02G258900	1.99332	0.498201
TraesCS6B02G260100	0	-1.03004
TraesCS6B02G267800	-0.0294739	3.07954
TraesCS6B02G270200	-0.671538	-1.06059
TraesCS6B02G279600	0.3833	-1.85249
TraesCS6B02G284300	0	3.2173
TraesCS6B02G330400	0	1.67659
TraesCS6B02G331700	0	-1.2329
TraesCS6B02G332800	0	-1.70746
TraesCS6B02G347800	-1.51517	-1.37347
TraesCS6B02G359000	0	1.12223
TraesCS6B02G362700	0	1.38156
TraesCS6B02G367100	0	2.56665
TraesCS6B02G375800	0	1.2713
TraesCS6B02G380900	0	1.5423
TraesCS6B02G382000	0.254017	1.09727
TraesCS6B02G383600	1.71926	4.1173
TraesCS6B02G400600	0	-1.39969
TraesCS6B02G402900	0	-1.17108
TraesCS6B02G408300	0	-0.979984
TraesCS6B02G424400	0	-1.69221
TraesCS6B02G429400	1.52712	-1.21691
TraesCS6B02G430500	1.38439	0.084215
TraesCS6B02G450500	0	-1.33867
TraesCS6B02G503900LC	-0.671538	-2.34004
TraesCS6D02G010100	0.740345	1.05779
TraesCS6D02G036700LC	-0.724973	-1.89565
TraesCS6D02G049600	0	2.11687
TraesCS6D02G070200	0.0234045	-1.00049
TraesCS6D02G082300	0	1.9606
TraesCS6D02G088800	0	-1.37276
TraesCS6D02G094700	-1.25886	-1.48951
TraesCS6D02G109300LC	0.215556	-1.08968
TraesCS6D02G122000	2.44798	0
TraesCS6D02G136600	0	1.08256
TraesCS6D02G141700	0.450415	1.62762
TraesCS6D02G152200	0	-1.51264
TraesCS6D02G162700	0	1.55008
TraesCS6D02G170500	0.826554	1.10593
TraesCS6D02G193400	0.208924	-1.3617
TraesCS6D02G222600	0	2.51223
TraesCS6D02G231900	0	1.33113
TraesCS6D02G238500	0	3.09908
TraesCS6D02G245300	0	1.28123
TraesCS6D02G263600	0	-2.99474
TraesCS6D02G282000	0	-1.39265
TraesCS6D02G282900	0.112523	-1.2299
TraesCS6D02G291800	0	2.22627
TraesCS6D02G303300	0.243107	-1.15669
TraesCS6D02G306000	-1.83342	-0.573385
TraesCS6D02G310500	-1.83793	0
TraesCS6D02G316600	0	1.4882
TraesCS6D02G320200	0	1.12366
TraesCS6D02G320800	0	-1.17769
TraesCS6D02G325100	0	1.62983
TraesCS6D02G329100LC	0	1.30017
TraesCS6D02G332700	0	2.17259
TraesCS6D02G333000	1.26102	2.43784
TraesCS6D02G333100	0	2.41123
TraesCS6D02G348900	-0.984665	-0.974242
TraesCS6D02G355200	0.327851	-1.30365
TraesCS6D02G359300	-3.03698	0
TraesCS6D02G362000	0	-1.05162
TraesCS6D02G445900LC	0.156076	1.75385
TraesCS7A02G034300	-1.02308	-0.134829
TraesCS7A02G034500	-1.23575	0
TraesCS7A02G038400	-1.66019	-1.87275
TraesCS7A02G078400	0	-1.28398
TraesCS7A02G118900	0	1.43483
TraesCS7A02G133500	0	1.10159
TraesCS7A02G158600	0	-1.06059
TraesCS7A02G160300	0.609083	-1.05397
TraesCS7A02G162300	0	-1.00381
TraesCS7A02G169100	0	-1.25121
TraesCS7A02G178600	-0.20429	-0.968732
TraesCS7A02G182900	0.45315	1.26627
TraesCS7A02G209900	0	1.12812
TraesCS7A02G219300	0	1.00135
TraesCS7A02G224000	0.0880032	1.28192
TraesCS7A02G225600	0	4.05915
TraesCS7A02G236400LC	-0.976542	-0.899463
TraesCS7A02G238400	0.0621364	-1.93569
TraesCS7A02G250000	0	-1.63702
TraesCS7A02G277500	0	1.13728
TraesCS7A02G309600	0.0978349	1.97797
TraesCS7A02G322000	0	-1.41035
TraesCS7A02G328600	0	1.28026
TraesCS7A02G333900	0	1.17184
TraesCS7A02G334200	0	1.14403
TraesCS7A02G336400	0	-1.64885
TraesCS7A02G337000	0.305078	1.22738
TraesCS7A02G345500	-1.45005	-1.05575
TraesCS7A02G358100	0.202085	1.32332
TraesCS7A02G365500	-1.98813	0
TraesCS7A02G366700	-1.02129	0.580613
TraesCS7A02G376200	0	1.59932
TraesCS7A02G378300	0	-1.81348
TraesCS7A02G378800	3.43741	0
TraesCS7A02G427400	0	-1.33681
TraesCS7A02G430400	-0.913751	-1.69621
TraesCS7A02G430500	-0.376301	-1.65008
TraesCS7A02G450600	0	-1.49785
TraesCS7A02G454600	-1.16169	0.918337
TraesCS7A02G456500	0	2.23374
TraesCS7A02G466900	0.00834749	-1.32728
TraesCS7A02G489000	-2.84024	0
TraesCS7A02G523400	-0.965711	0
TraesCS7A02G545200	-0.043157	-1.26859
TraesCS7A02G557300	1.45635	0.298577
TraesCS7A02G558500	-2.84507	0
TraesCS7A02G659200LC	0	-1.27865
TraesCS7A02G812900LC	1.35324	3.9026
TraesCS7B02G013200	-1.04377	0
TraesCS7B02G016500	0	0.953084
TraesCS7B02G022300LC	0.234909	1.74525
TraesCS7B02G035200	-1.35729	0
TraesCS7B02G038100	0	1.50548
TraesCS7B02G047300	0	1.39693
TraesCS7B02G067400	0.3335	2.54143
TraesCS7B02G084700	-1.19497	-1.89103
TraesCS7B02G084800	-1.43218	-0.174421
TraesCS7B02G094600	0	-0.993215
TraesCS7B02G103400	0.109776	-0.965074
TraesCS7B02G116700	0	2.63651
TraesCS7B02G130600	0.662744	0.984469
TraesCS7B02G136000	0	1.15005
TraesCS7B02G141200	0.406021	-0.957348
TraesCS7B02G145100	0	-1.19834
TraesCS7B02G168800	-0.485722	-1.35402
TraesCS7B02G202900	0	1.64549
TraesCS7B02G209600	0.0978349	2.22627
TraesCS7B02G229300	0	0.980273
TraesCS7B02G233400	-1.21408	0
TraesCS7B02G245500	0	1.40696
TraesCS7B02G259400	-1.31888	0
TraesCS7B02G259700	-1.02235	0
TraesCS7B02G260300	0	0.967784
TraesCS7B02G261100	-1.74939	0
TraesCS7B02G261900	0	1.80479
TraesCS7B02G269700	0	1.3552
TraesCS7B02G272500	0.0978349	0.995336
TraesCS7B02G277700	0	1.33475
TraesCS7B02G326100	0	0.974075
TraesCS7B02G326400	-1.00498	-1.40229
TraesCS7B02G327400	-0.901347	2.45565
TraesCS7B02G330700	-1.08851	-1.50901
TraesCS7B02G350400	0	-1.9134
TraesCS7B02G354800	-0.271284	-1.47748
TraesCS7B02G401000	0.717777	2.0074
TraesCS7B02G404300	0	-1.20167
TraesCS7B02G412400	0	2.1171
TraesCS7B02G432900	0	0.959269
TraesCS7B02G451500	0	-1.06254
TraesCS7B02G455600LC	0	-1.79881
TraesCS7B02G462700	-1.16312	-0.596615
TraesCS7B02G462900	-1.16257	0
TraesCS7B02G820100LC	1.78599	2.98736
TraesCS7D02G005200	0	-0.976208
TraesCS7D02G008800	0	1.88427
TraesCS7D02G019700	0	-1.06059
TraesCS7D02G030700	0	1.07545
TraesCS7D02G030800	-1.51517	-1.6248
TraesCS7D02G035600	2.51824	0
TraesCS7D02G035900	0	-1.30281
TraesCS7D02G049800	-1.05945	0
TraesCS7D02G050800	-1.75104	-2.34803
TraesCS7D02G053100	2.50593	0
TraesCS7D02G053800	2.32467	0
TraesCS7D02G059600	-1.79257	-1.53258
TraesCS7D02G062900	0	-1.22816
TraesCS7D02G069900	0	1.43953
TraesCS7D02G071200	0	1.29637
TraesCS7D02G094900	-1.10369	-0.267951
TraesCS7D02G096700	-1.03806	-0.321358
TraesCS7D02G114200	0	1.25288
TraesCS7D02G116300	0.0913606	1.03555
TraesCS7D02G131600	-1.70547	0
TraesCS7D02G156100	0	-1.06184
TraesCS7D02G161200	-1.66019	0
TraesCS7D02G173300	0	1.65776
TraesCS7D02G180900	-1.3462	-0.765011
TraesCS7D02G184400	0	1.05143
TraesCS7D02G185400	0	-0.990738
TraesCS7D02G190600	0.0329029	1.89343
TraesCS7D02G201400	-0.294394	1.05657
TraesCS7D02G211800	0	1.03668
TraesCS7D02G225700	0.165675	1.09241
TraesCS7D02G228900	0	1.15005
TraesCS7D02G264600LC	0	0.967784
TraesCS7D02G271900	-1.37184	-1.26978
TraesCS7D02G306300	0	1.85126
TraesCS7D02G306700	0	-1.42711
TraesCS7D02G325500	0	1.07766
TraesCS7D02G325600	-0.300735	-1.17958
TraesCS7D02G333800	-1.09743	-0.254581
TraesCS7D02G344000	0	-1.35757
TraesCS7D02G360700	0	1.3009
TraesCS7D02G364700	0	1.25594
TraesCS7D02G367700	0	1.06851
TraesCS7D02G372600	0	1.74038
TraesCS7D02G375700	1.83221	0
TraesCS7D02G375800	0.289102	-1.11713
TraesCS7D02G419400	0	3.12129
TraesCS7D02G419700	0	-1.30652
TraesCS7D02G421200	0.0329029	0.967784
TraesCS7D02G428800	0	3.36852
TraesCS7D02G431500	1.0414	0
TraesCS7D02G436800	0	1.33837
TraesCS7D02G439900	0	-1.60469
TraesCS7D02G440200	0	1.13806
TraesCS7D02G445200	0	1.11551
TraesCS7D02G448500	0	-0.994098
TraesCS7D02G464700	0	-1.01307
TraesCS7D02G469200	0	1.53097
TraesCS7D02G475300	-1.51517	0
TraesCS7D02G481600LC	-1.03084	0
TraesCS7D02G482600	0	1.02711
TraesCS7D02G502500	0	1.00151
TraesCS7D02G506800	0.334937	1.36341
TraesCS7D02G548400	0	-1.02613
TraesCS7D02G551400	-2.01449	0
TraesCS7D02G733700LC	1.88135	3.09319
TraesCSU02G008700	-1.56515	0
TraesCSU02G009000	-1.73157	0
TraesCSU02G009200	0	-2.42834
TraesCSU02G023100	0	-2.67675
TraesCSU02G032600	0	1.56329
TraesCSU02G048600	0	3.16315
TraesCSU02G092300	1.49775	0
TraesCSU02G115000	-1.2598	0
TraesCSU02G132300	0	-1.15719
TraesCSU02G177000	0	0.997197
TraesCSU02G192400LC	0	-1.05162

## Sheet: Zentos
	8 min	15 min	30 min	4 h
Traes1004	0.280025	0.862174	-0.178638	-1.07725
Traes118	0.427517	0.968007	-0.0110815	0
Traes1229	0	1.84477	1.5637	0
Traes1250	0	-0.0767678	-0.163673	1.1647
Traes1259	1.41029	0	0	0
Traes1261	1.64223	1.5693	-0.530112	0.0885861
Traes1379	-0.773075	-0.608676	0.897166	-2.04754
Traes1381	0	0	-0.767243	1.22946
Traes1383	1.5346	2.06729	0.421158	0
Traes1385	1.38613	2.58093	1.11644	0
Traes14	0	0	0	-0.951432
Traes1469	0	1.17029	0.635091	0
Traes169	-0.218934	0	0	2.69529
Traes1727	0	0	0	0.971094
Traes2146	1.73229	1.55584	0.698942	0
Traes2169	0	1.03648	0	0
Traes2232	0	-1.34165	0	0
Traes23	0	1.3549	-0.868366	-0.144894
Traes2469	0	3.20399	0.458876	0
Traes2532	0	1.01273	-0.211866	0
Traes2634	-1.98844	-1.70799	1.09084	1.51127
Traes2746	0	0	1.42766	3.55121
Traes2753	-0.723836	-0.663131	0.863308	1.30653
Traes3056	0	0.5497	1.23425	0
Traes3165	0	-0.010911	0.906804	2.84846
Traes3173	-0.917604	-0.83067	0.28185	1.25697
Traes3187	0	1.59711	0	0
Traes3218	0	1.35808	0.302773	0
Traes3335	-0.141059	-0.543127	0.59424	1.11347
Traes3544	1.46225	1.72113	-0.301281	0
Traes363	0	0	0	-1.02852
Traes378	0	1.10186	0.393701	0
Traes4009	0	1.21471	0.217716	0
Traes418	1.3439	2.10883	0	0
Traes420	1.03451	0	0	0
Traes4300	-0.309801	-1.85947	0	0
Traes4559	0	0	0	1.43308
Traes4560	0	0	0	2.03716
Traes4566	0.821046	0	2.27191	0
Traes4754	0.302009	0.991481	0	0
Traes4870	0.72255	1.42401	1.15142	0
Traes4923	0.336186	1.79136	3.30078	0
Traes4952	-1.97582	-1.86411	0	2.62738
Traes4961	0	0	0	1.36536
Traes5288	0.0672138	1.35813	0.807907	0.0495753
Traes5292	0	0	0	-1.02317
Traes5353	-0.343465	-0.608936	0	1.18875
Traes5354	-0.676228	-0.468495	0	1.06799
Traes5456	0	0	-0.133991	-1.21498
Traes5478	0	0	1.2765	0
Traes5560	0.945591	1.29604	-0.460734	0.418766
Traes5569	0	1.80005	0	0
Traes564	0.0241267	1.18396	0.0371719	0
Traes565	-0.385069	-0.0126465	0	2.35989
Traes5725	0	0.294982	1.66614	0
Traes5791	0	0.235554	-1.27138	-1.03627
Traes5859	0.837193	0.238203	-0.0652774	-1.42498
Traes586	-2.27642	-2.12858	1.00969	3.48415
Traes6046	1.51602	3.00697	1.39362	0
Traes6090	2.39166	1.4463	-1.55641	0
Traes61	-0.0982088	-0.086097	0	-1.06004
Traes6443	0	1.87964	0	0
Traes6452	0.51813	1.61461	0	0
Traes6543	2.89685	1.46563	-1.98345	-0.61161
Traes6608	0	0.131002	2.22138	0
Traes6851	1.14273	1.14415	0.425262	0
Traes6997	0.951683	1.47252	1.69938	0
Traes7003	0	0.175687	1.00565	0
Traes7005	0	1.19236	0	0
Traes7015	0	1.31368	0.630221	0
Traes7068	0.940489	0	1.38075	-0.630965
Traes7125	0	1.36951	0	0
Traes715	0	0.19287	-1.85979	0
Traes7199	-1.44992	-0.239623	0	1.59304
Traes7201	0	0	0	1.70151
Traes7203	0	0	0	1.65377
Traes7267	0	0	0	-1.66437
Traes7288	-0.411017	0	0	0.986764
Traes7289	-0.200117	0	0	1.49129
Traes7294	0	0	0	-1.13377
Traes7339	0	0.906401	2.16649	0
Traes7352	0	1.3696	0.475577	0
Traes7358	0	2.30244	0.998864	0
Traes7375	0	-0.249648	-1.06025	-2.17397
Traes7525	0	0	1.00228	0
Traes7659	0.0362133	1.6292	0	0
Traes7722	0	1.38656	2.80085	0
Traes7855	0	1.23951	0	0
Traes8014	-1.0942	-0.229961	0	0.464557
Traes8020	0	0	0	-2.16209
Traes821	1.64406	1.99323	-0.234369	0
Traes822	1.65779	1.14062	-0.0553947	0
Traes823	0.739413	1.21073	-0.454953	0
Traes897	-0.0467339	0	1.05541	0
TraesCS1A02G000900	0	0.277668	0	-1.25801
TraesCS1A02G009000	0	0	0	1.31009
TraesCS1A02G013600	0	0	0	2.20483
TraesCS1A02G026200	0	1.01	0	0
TraesCS1A02G029800	1.56908	2.27855	1.42297	-0.553398
TraesCS1A02G033200	0.550264	2.9081	1.58322	0
TraesCS1A02G056700	0	1.39983	2.25789	0
TraesCS1A02G056800	0	1.9385	1.7948	0
TraesCS1A02G058400	0	-1.10014	-0.100145	-0.533207
TraesCS1A02G069600	0.166268	0.879911	1.44342	0
TraesCS1A02G070400	0.646223	1.4717	1.51356	-0.599893
TraesCS1A02G079700	0.158291	1.14248	0	0
TraesCS1A02G081200	0	0	-0.994172	0
TraesCS1A02G110000	1.46225	2.29497	3.1292	0
TraesCS1A02G116700	0	1.27707	1.31923	-0.0721617
TraesCS1A02G116900	1.13404	1.07422	0.372698	0
TraesCS1A02G121500	0	0.141241	2.14288	0
TraesCS1A02G134000	0.111291	1.55934	0	0
TraesCS1A02G156100	0.0672138	1.17898	-0.168031	0
TraesCS1A02G157900	0	1.05474	0.815424	0
TraesCS1A02G158400	0	0	0	-1.29815
TraesCS1A02G166100	0	0	0	1.4499
TraesCS1A02G169500	0	0	0.96103	0
TraesCS1A02G173100	0.63162	1.05077	0	0
TraesCS1A02G176210LC	0.70083	3.18117	1.37028	-0.131069
TraesCS1A02G180000	0	0	-0.219206	-2.14227
TraesCS1A02G182600	0	0	1.99249	0
TraesCS1A02G186100	0	0	0	1.03399
TraesCS1A02G186300	0	0	0	1.2016
TraesCS1A02G186500	0	0	0	1.47452
TraesCS1A02G186700	-0.380581	0	0	1.02216
TraesCS1A02G186800	0	0	1.13345	0.654124
TraesCS1A02G193600	-1.28945	0	0	0
TraesCS1A02G195700	0	1.14062	0.534074	0
TraesCS1A02G203600	-0.384664	-0.566187	0.169394	1.22952
TraesCS1A02G211000	0	0	0	-1.1472
TraesCS1A02G218100	1.05619	0.30168	1.98655	0
TraesCS1A02G221700	0	0.991481	0.128725	0
TraesCS1A02G234600	0.607344	0.359147	-2.43917	-1.4381
TraesCS1A02G238800	0.883751	1.561	0	0.385532
TraesCS1A02G255400	0.130104	1.39544	0	0
TraesCS1A02G255800	0.406457	1.05448	0	0
TraesCS1A02G264500	0	0	-0.256752	-1.47813
TraesCS1A02G265600	-1.39053	-1.07705	0	0.115001
TraesCS1A02G265700	1.5346	0	0	0.758899
TraesCS1A02G270900	0	0.990861	0	0.179044
TraesCS1A02G289800	0.281305	0	-1.46774	-0.766695
TraesCS1A02G289900	0	-0.470074	-1.68257	-0.780442
TraesCS1A02G290100	0	0	-1.16021	-1.56885
TraesCS1A02G290400	0	2.04667	0.259466	0
TraesCS1A02G296300	0	1.45555	0	0
TraesCS1A02G298600	0	0.0300366	0.97994	0
TraesCS1A02G300000	0	1.23397	0	0
TraesCS1A02G306600	1.16943	2.68789	-0.2714	-1.10099
TraesCS1A02G314300	0.272113	1.34271	0.631831	-0.132122
TraesCS1A02G337900	0	0	-0.981955	0
TraesCS1A02G351300	0.326173	1.34473	0.270601	0
TraesCS1A02G355300	-0.574417	-1.13934	0.9187	1.89261
TraesCS1A02G358400	0	0.499784	2.52582	-0.4702
TraesCS1A02G359100	0.271172	1.64082	0.234761	0
TraesCS1A02G369600	-0.0958699	-0.428681	1.06349	1.13256
TraesCS1A02G374200	0.0533945	1.13175	0	1.30418
TraesCS1A02G383400	0	0	0	2.0282
TraesCS1A02G384400	-0.329675	0	-0.15148	-1.92674
TraesCS1A02G384800	0	0	1.65926	2.94444
TraesCS1A02G387600	0	1.64071	1.86347	0
TraesCS1A02G396800	1.51636	1.76888	-0.331415	0
TraesCS1A02G396900	1.01124	1.15092	0.045754	0
TraesCS1A02G403300	0.141197	0.238139	-0.200336	-1.12123
TraesCS1A02G403800	0.566739	1.22742	-0.329148	-1.06357
TraesCS1A02G410500	0.233196	1.0012	2.15022	0
TraesCS1A02G411600LC	0	1.04278	0.720941	0
TraesCS1A02G419000	0	0	0	-2.07767
TraesCS1A02G464100LC	-0.644627	0	1.00347	0
TraesCS1A02G542100LC	4.05034	0	0	0
TraesCS1B02G007100	0	0.548705	1.73043	0
TraesCS1B02G036900	1.19529	1.77498	1.09173	-0.226273
TraesCS1B02G041400	0	1.77136	1.58904	0
TraesCS1B02G043200	0	0	-0.059571	-1.13953
TraesCS1B02G055200	-0.708232	-1.09003	0	0
TraesCS1B02G057300	0	-0.151908	0	-1.13162
TraesCS1B02G073900	1.90629	3.46097	3.45605	0
TraesCS1B02G074100	1.2942	2.98315	2.85235	-1.23663
TraesCS1B02G088900	0.834885	1.52017	1.55764	-0.199641
TraesCS1B02G089100	0	1.14062	1.41748	0
TraesCS1B02G098700	0	0	0	1.46455
TraesCS1B02G109400	0.252203	0.856471	1.97187	0
TraesCS1B02G115900	0.276222	0.750515	0	-1.17761
TraesCS1B02G117500	0.390599	1.2421	0.615539	0
TraesCS1B02G119600	0.515727	3.41214	1.91115	0
TraesCS1B02G119700	0.571403	3.02457	0.379891	0
TraesCS1B02G119800	0	2.79089	1.33717	0
TraesCS1B02G121600	0	0	-0.625128	-0.963063
TraesCS1B02G122800	0.707777	3.26332	2.22692	0
TraesCS1B02G136700	0.902946	1.71792	1.35092	-0.747205
TraesCS1B02G136800	1.83971	3.01298	1.71746	-0.238337
TraesCS1B02G138900LC	0	0.587666	1.00298	0
TraesCS1B02G141100	1.40594	3.6818	1.96137	0
TraesCS1B02G148000	0	1.2175	0	0
TraesCS1B02G170100	-0.184603	-0.0341404	-1.08675	-0.966185
TraesCS1B02G183500	0.946625	1.9974	0	0
TraesCS1B02G189400	0.422659	0.893252	-1.0651	0.295051
TraesCS1B02G195500	0	0	0	1.87896
TraesCS1B02G196600	1.6035	2.99236	0	0
TraesCS1B02G200600	0	0	-0.760174	-0.998286
TraesCS1B02G202100	-1.28945	0	0	0
TraesCS1B02G214700	0.0982007	0	0	1.27971
TraesCS1B02G223300	0.510678	0.980608	0	-0.373162
TraesCS1B02G225000	0	-0.066489	0	-1.17515
TraesCS1B02G226200	0	0	0	1.28104
TraesCS1B02G229000	0	0	0	0.963029
TraesCS1B02G230200	0.842459	1.81595	0.299771	-0.273278
TraesCS1B02G231500	0	0	1.39083	0
TraesCS1B02G234900	0	2.2503	0	0
TraesCS1B02G249000	0.922931	1.16519	-1.91811	-1.40218
TraesCS1B02G250900	0.697882	2.07241	0	0
TraesCS1B02G263100	0	1.1302	0.0738768	0
TraesCS1B02G283600	0	0	-1.28475	0
TraesCS1B02G290000	0.894941	0.538284	-1.01708	-1.29528
TraesCS1B02G296600	0	0	-0.323323	-1.18127
TraesCS1B02G299200	0	0	-0.246084	-1.00918
TraesCS1B02G299300	0	-0.425661	-0.961312	-1.37461
TraesCS1B02G299600	0	0	-1.06983	-1.01281
TraesCS1B02G304800	0	0	0	1.7012
TraesCS1B02G310100	0.15621	1.6534	1.33106	0
TraesCS1B02G310400	0	0	0	1.59304
TraesCS1B02G311200	0	0	0	1.09903
TraesCS1B02G317500	1.37512	2.22338	-0.105179	-0.627842
TraesCS1B02G326600	0.875404	2.28324	0.362692	0
TraesCS1B02G355200	0	1.1302	0.0653148	0
TraesCS1B02G371600	0.0361025	1.03532	0.257447	0
TraesCS1B02G374900	0	0.707667	2.42713	0
TraesCS1B02G377700	0	1.0119	0.573315	-0.281646
TraesCS1B02G382200	0	0	0	-1.51036
TraesCS1B02G388200	0.893786	1.55193	-0.736823	-1.32281
TraesCS1B02G388300	0.293155	1.45188	0	0
TraesCS1B02G388500	0.538635	1.62077	0	-0.514365
TraesCS1B02G388700	-0.153891	-0.574527	0.590617	1.43683
TraesCS1B02G405000	0	0	0	-1.32528
TraesCS1B02G411200LC	0	1.21224	1.92065	0.0675858
TraesCS1B02G413100	-0.827933	-0.461116	0	-1.81992
TraesCS1B02G415100	0.0660623	1.53149	1.56676	0
TraesCS1B02G424500	0.460617	1.32966	0	-0.194117
TraesCS1B02G425000	1.72236	1.75995	-0.375056	0
TraesCS1B02G425200	1.42221	0.678205	0	0
TraesCS1B02G432700	0.0789535	0.156467	-0.181955	-1.11299
TraesCS1B02G433300	0.706412	1.34473	-0.159379	-1.29897
TraesCS1B02G433700	0	0	1.1464	0
TraesCS1B02G438100	0	0.95201	0	0
TraesCS1B02G440300	1.06391	0.308945	1.64633	0
TraesCS1B02G440500	0.0442561	0.731348	2.37379	0
TraesCS1B02G440700	0.0711541	2.0178	2.97799	0
TraesCS1B02G449000	0	0	0.281451	-1.01128
TraesCS1B02G449100	0	0	0	-1.05384
TraesCS1B02G449200	0	0	0	-1.19825
TraesCS1B02G449300	-0.0740099	0	0	-1.02753
TraesCS1B02G449400	-0.11145	0	0	-1.23443
TraesCS1B02G450500	1.22084	0.0398571	0.331354	0
TraesCS1B02G451100	0.371766	0.693183	0	-0.98796
TraesCS1B02G451900	-0.657695	-1.30477	0	0
TraesCS1B02G466200	-0.0494465	-1.06902	0.381755	2.05121
TraesCS1B02G548200LC	1.266	2.59164	0	-0.287745
TraesCS1B02G558100LC	0	1.77136	0.203527	0
TraesCS1B02G558400LC	0	0.956722	0.0439627	0
TraesCS1B02G625700LC	0	1.30904	1.12379	0
TraesCS1D02G002700	0	0	1.50287	0
TraesCS1D02G030300	1.37054	1.62637	1.14805	-0.0826053
TraesCS1D02G034600	0.743887	2.67115	2.08803	0
TraesCS1D02G057500	1.13063	3.59574	3.7209	0
TraesCS1D02G072200	0.369144	0.779277	0.999289	0
TraesCS1D02G072900	0.052506	1.25811	1.03185	0
TraesCS1D02G073100	0	1.6884	0.237294	0
TraesCS1D02G079800	0	1.03648	0	0
TraesCS1D02G081200	-0.328946	0	0	1.41518
TraesCS1D02G081400	0	1.06847	-0.00161431	0
TraesCS1D02G083900	0.875648	1.35	-0.36372	0
TraesCS1D02G090600	0	1.04278	0.00679714	0
TraesCS1D02G091600	0.571403	1.36951	1.14395	0
TraesCS1D02G096400	0.0725201	1.53124	0	0.624705
TraesCS1D02G098100	0.536703	1.05275	0.853213	0
TraesCS1D02G100900	0.821046	2.44498	0	0
TraesCS1D02G103500	0.72005	2.50246	2.41579	0
TraesCS1D02G117900	0.769041	1.47712	0.690016	-0.24142
TraesCS1D02G125800	0.790269	2.04301	0.352555	0
TraesCS1D02G149800	-0.327797	-1.02937	-0.0747821	-1.4111
TraesCS1D02G155400	0	1.22279	1.3375	0
TraesCS1D02G163900	1.28608	1.77425	-1.49654	0.212732
TraesCS1D02G173800	1.26371	3.43275	0.119289	0
TraesCS1D02G178200	-0.191349	0	-0.167375	-1.47634
TraesCS1D02G178700	-0.572338	-0.480539	0.983967	-1.03419
TraesCS1D02G179900	-0.0671116	-0.102069	-0.513143	-1.85485
TraesCS1D02G181100	0	0	0	2.58087
TraesCS1D02G181600	0.0358713	0.902666	-1.85858	-0.514365
TraesCS1D02G182600	0	0	0	1.79643
TraesCS1D02G187500	0.428841	1.64082	0	0
TraesCS1D02G188900	0	0	0	1.11487
TraesCS1D02G190100	0	0	0	1.61219
TraesCS1D02G192600	0	1.9974	0	0
TraesCS1D02G198500	0.268424	1.16994	-0.239038	0
TraesCS1D02G199000	0	1.34191	0.916683	0
TraesCS1D02G203500	0.162999	0	0	1.38497
TraesCS1D02G212400	0.59472	0.977554	0	-0.0997088
TraesCS1D02G214300	0	0	0	-1.51712
TraesCS1D02G223400	0	1.64082	0	0
TraesCS1D02G237500	0.657342	0.631649	-2.82826	-1.60871
TraesCS1D02G239000	0.680868	1.39891	0	0
TraesCS1D02G255100	0	1.18494	0	0
TraesCS1D02G266000	0	0	0.0552611	1.25089
TraesCS1D02G266200	0	0	1.12847	0
TraesCS1D02G273800	0	1.91996	0	0
TraesCS1D02G277900	0	1.0365	0	0
TraesCS1D02G280200	0.637622	0.198188	-0.805165	-1.18386
TraesCS1D02G288700	0	-0.211053	-1.2581	-1.4572
TraesCS1D02G288800	0	-0.0400153	-0.814261	-1.29694
TraesCS1D02G292700	0	0	2.01654	0
TraesCS1D02G296600	0	1.05448	0	0
TraesCS1D02G296700	0	0.682468	1.11757	0
TraesCS1D02G299400	0.480377	1.62186	0.29248	0
TraesCS1D02G303100	0	-0.0257615	-0.249925	1.6158
TraesCS1D02G303700	0	1.0465	0.1081	-0.160104
TraesCS1D02G306200	0.217539	2.9485	0	0
TraesCS1D02G314800	0	1.47304	0	0
TraesCS1D02G327100	0	0	1.28797	0
TraesCS1D02G337900	0.200817	0	-0.0642478	-2.79287
TraesCS1D02G338000	0.361529	0.193434	-0.112932	-2.7315
TraesCS1D02G338100	-0.0908225	-0.515544	0.257832	-2.43832
TraesCS1D02G355100	0	-1.49875	1.51919	2.43672
TraesCS1D02G357200LC	0	0	-1.29479	0
TraesCS1D02G362900	0.0946988	0.491779	1.92008	-0.376002
TraesCS1D02G363300	0.0241267	0	2.948	-0.0366814
TraesCS1D02G365500	0	1.0842	0.671068	0
TraesCS1D02G366300	1.95997	0	0	0
TraesCS1D02G370100	0.356502	0.858372	0.69466	-1.0837
TraesCS1D02G375000	0.216737	1.39246	-0.851905	-0.876651
TraesCS1D02G375100	0.255629	0.831794	-0.00515084	-1.79461
TraesCS1D02G375500	0	-0.168454	0.375163	1.00726
TraesCS1D02G395600	0	1.05505	1.30948	0
TraesCS1D02G404600	1.66931	0.906401	0	0
TraesCS1D02G404700	1.79201	2.08508	-0.252581	0
TraesCS1D02G405200	1.6035	2.92574	-0.129409	0
TraesCS1D02G411300	0.16285	0.336501	-0.214145	-1.10783
TraesCS1D02G411600	1.12663	1.93538	-0.573614	-0.919452
TraesCS1D02G412200	-0.227724	-0.59337	0.587434	1.04968
TraesCS1D02G418400	0.230248	0.922926	3.46551	0
TraesCS1D02G418600	0.268077	2.26828	4.29807	0
TraesCS1D02G426700	0	0	0.770879	-1.43819
TraesCS1D02G427000	0	0	0	-1.07986
TraesCS1D02G427900	0	0	1.7948	0
TraesCS1D02G428200	0.381593	0.697466	-0.145913	-1.07759
TraesCS1D02G428600	-0.603752	-1.40878	0	0
TraesCS1D02G430700	-0.785625	0	0.0320563	-1.44248
TraesCS1D02G431200	-0.696508	-0.0111228	0.50478	-0.957189
TraesCS1D02G440500	0	0	0	1.62936
TraesCS1D02G476000LC	0	1.19038	1.87576	0
TraesCS1D02G493800LC	1.13063	1.55584	0	0
TraesCS2A02G014300	0	0	1.83181	0
TraesCS2A02G024800	0	1.86959	0	0
TraesCS2A02G026600	0	0.113761	0	-1.05556
TraesCS2A02G028700	-0.116666	0	1.11559	0
TraesCS2A02G029900	0.0362133	2.09134	0	0
TraesCS2A02G053300	0	0	0	1.12477
TraesCS2A02G064900	0.375264	0	-1.38221	0.160935
TraesCS2A02G066700	0.833824	1.12272	-0.165285	0.53939
TraesCS2A02G066800	0.998061	1.11367	-0.766097	-0.197269
TraesCS2A02G066900	0.768228	1.45731	-0.469968	0.319359
TraesCS2A02G067200	0.538561	1.61077	-0.0634753	0.697498
TraesCS2A02G067300	0.720142	1.47289	0	0.364561
TraesCS2A02G075000	0	1.86959	0	0
TraesCS2A02G076300	-0.0344031	-1.11939	0	0
TraesCS2A02G083600	0	1.92222	1.06865	0
TraesCS2A02G084800	0.577524	0.980884	0	0.350907
TraesCS2A02G089400	0	-0.18429	0	-1.13751
TraesCS2A02G097400	0	-0.178881	-2.20799	-0.545688
TraesCS2A02G101700	0	0	0.205832	-1.38693
TraesCS2A02G102300LC	0.218211	1.09693	0.306765	0
TraesCS2A02G104600	0.428841	2.58093	2.30391	0
TraesCS2A02G107500	-0.726558	-0.567088	1.3271	1.31869
TraesCS2A02G107600	-0.801486	-0.772593	1.24369	0
TraesCS2A02G107700	0	0	1.35593	0.385532
TraesCS2A02G110900LC	0	0	0	-1.81594
TraesCS2A02G112600	0	0	0	-1.34486
TraesCS2A02G132600	0	0.973554	0.982846	0.232857
TraesCS2A02G156300	0	0.0529701	1.50287	0
TraesCS2A02G156400	0.358052	0.922744	1.73266	0
TraesCS2A02G158800	-0.588051	-1.13456	-0.269702	0
TraesCS2A02G161500	1.21267	1.91628	3.83894	-0.0986427
TraesCS2A02G161700	1.8339	3.20936	0.71002	-0.326852
TraesCS2A02G163800	0	1.49273	0.516347	0
TraesCS2A02G166200	0.0413029	1.561	-2.308	-0.840476
TraesCS2A02G166600	1.73229	2.18557	0	-0.709729
TraesCS2A02G170400	1.07696	3.01482	0.309391	0
TraesCS2A02G177000LC	0	0	0	1.04655
TraesCS2A02G184300	0	1.72113	0	0
TraesCS2A02G187200	0.183743	0.485654	-0.169986	-1.03548
TraesCS2A02G189600	0.835535	2.00503	0.513321	-0.11732
TraesCS2A02G190800	0	1.33719	0.805934	0
TraesCS2A02G194500	0	2.1428	1.21885	0
TraesCS2A02G194600LC	1.81213	2.79602	0	0
TraesCS2A02G199300	1.22746	2.24825	0	0
TraesCS2A02G202400LC	0	1.30649	-0.216363	0
TraesCS2A02G204800	0.446162	0.902057	-0.0531259	-0.987466
TraesCS2A02G209700	0	1.46563	1.29027	0
TraesCS2A02G214400	0.428841	2.89124	0	0
TraesCS2A02G216400LC	1.03451	3.08687	0.545834	0
TraesCS2A02G240400	-1.53609	-1.2117	-1.63851	-1.26004
TraesCS2A02G240600	0	0	1.21607	3.10602
TraesCS2A02G246400	0	0	-1.42824	-0.265308
TraesCS2A02G251800	0	1.04218	0.0681382	0
TraesCS2A02G266900	0	0	0.0840508	1.51789
TraesCS2A02G268200	0	0.0564933	0.0765581	-1.487
TraesCS2A02G268800	-0.0519555	0	0.0735371	1.12462
TraesCS2A02G277900	0.463501	1.50815	0	0
TraesCS2A02G297100	0	0	0	1.41716
TraesCS2A02G298600	0	1.40538	0.671359	0
TraesCS2A02G302700	0	0	0	1.22583
TraesCS2A02G333000	0	0	0	1.06799
TraesCS2A02G348800	0.851717	2.50532	-0.0374407	0
TraesCS2A02G349100	1.20171	0.308945	-0.359355	0
TraesCS2A02G349300	0	1.54806	0.87257	0
TraesCS2A02G351300	0	0	2.18266	1.80726
TraesCS2A02G355300	1.1007	1.50308	-0.570317	0
TraesCS2A02G369800	0.502429	0.489949	-1.00008	0
TraesCS2A02G379800	0	-0.167084	0.35271	0.96924
TraesCS2A02G379900	-0.214309	-0.815323	0.692104	1.49072
TraesCS2A02G381100	0	0.968007	0.58099	0.213824
TraesCS2A02G381900	0.197101	1.3816	0.133097	-0.827029
TraesCS2A02G384100	0	1.85283	0.285837	0
TraesCS2A02G393800	0	-1.34165	-0.719659	0
TraesCS2A02G393900	0	0	0	1.22908
TraesCS2A02G395000	-0.298185	0	0.727813	1.49151
TraesCS2A02G395500	0.295737	0.968007	0.95987	0
TraesCS2A02G396400	0.271172	1.79725	0.667229	0
TraesCS2A02G399500	0.931642	4.60376	1.51657	0
TraesCS2A02G399600	0	2.04667	0	0
TraesCS2A02G427200	0	0.868663	0.744231	1.16947
TraesCS2A02G427700	1.1696	2.81621	0.921887	0
TraesCS2A02G438200	0	0.672348	1.65866	0
TraesCS2A02G440300	0.424544	1.31622	0.473404	0
TraesCS2A02G440400	0	0.547762	1.09062	0
TraesCS2A02G443000	-0.113814	0	0	1.08235
TraesCS2A02G453300	2.01171	3.11705	0	0
TraesCS2A02G453700	0	-1.45973	-1.19323	0
TraesCS2A02G453800	-0.227184	-0.326326	-1.34224	0
TraesCS2A02G476000	0.601386	0.682468	1.70377	0
TraesCS2A02G488900	0.719988	0.732056	0	-1.41447
TraesCS2A02G489500	0.467813	1.05987	0.573441	0.131032
TraesCS2A02G490900	0	0	0	-1.93441
TraesCS2A02G493600	0	0	0.621274	1.17901
TraesCS2A02G493700	0.278993	0.414335	0.569238	1.08121
TraesCS2A02G501300	0	1.91212	0.251053	0
TraesCS2A02G510700	0	0.0629448	0	1.49129
TraesCS2A02G513900	3.24334	0	-1.32908	-1.19688
TraesCS2A02G525500	-0.227073	-0.349141	2.02084	0.277754
TraesCS2A02G527700	0	1.09833	-1.93712	0
TraesCS2A02G527900LC	0.162448	1.13585	0	0
TraesCS2A02G539100	1.20245	2.7057	1.71129	-0.174703
TraesCS2A02G539400	0.400522	1.47205	0.72738	0
TraesCS2A02G542700	1.69151	3.1358	1.07976	-0.719538
TraesCS2A02G551000	0	0.677104	-0.406941	2.49319
TraesCS2A02G571300	-0.109961	-0.0578414	-0.354798	-0.955683
TraesCS2A02G583400	1.90629	3.17559	1.73038	0
TraesCS2A02G583500	1.18304	2.98123	2.12278	0
TraesCS2A02G583900	0.267545	1.30942	0	0.505132
TraesCS2A02G590600	0	1.39983	0	0
TraesCS2A02G675100LC	0	0	0	-1.09252
TraesCS2A02G698100LC	1.09421	2.63471	0.651708	0
TraesCS2A02G755600LC	0.074569	1.14723	0.888384	0
TraesCS2B02G040500	-0.833341	0	0	0.986129
TraesCS2B02G043600	0	1.6427	1.15236	0
TraesCS2B02G045300	0	1.24517	1.02934	0
TraesCS2B02G063000LC	-0.134747	-1.05466	0	0
TraesCS2B02G077100	0	0	-1.42583	0
TraesCS2B02G078900	0.862507	1.14414	-0.285461	0.587143
TraesCS2B02G079100	0.948668	1.46412	-0.612179	0.180922
TraesCS2B02G079200	1.44906	1.64574	-0.745853	0
TraesCS2B02G079300	0.855891	1.42116	0	0.200991
TraesCS2B02G079400	0.376927	0.98138	0	0.257281
TraesCS2B02G079500	0.807006	1.47578	-0.164421	0.177735
TraesCS2B02G101800	0.62173	1.26709	0.619633	0
TraesCS2B02G105100	1.03451	1.15604	0	0
TraesCS2B02G105300	0	0	0	-2.06955
TraesCS2B02G112800	-0.124025	-0.0193657	-1.58201	-0.144346
TraesCS2B02G116900	0.107042	1.23281	0.0641685	0
TraesCS2B02G118800	-0.0224452	0	0.229128	-0.997459
TraesCS2B02G118900	-0.461258	-0.419755	0.64115	-1.04169
TraesCS2B02G121600	0.409486	2.37066	2.0346	0
TraesCS2B02G123400	0	1.26664	-0.699463	0
TraesCS2B02G124600	-1.35598	-0.246764	0	-0.0380398
TraesCS2B02G124800	-0.796024	-0.825971	1.37376	0.383527
TraesCS2B02G125200	-0.768534	-0.977647	1.81032	0.952657
TraesCS2B02G125300	-0.732706	-0.839828	1.57627	0
TraesCS2B02G137000LC	0	0.759542	1.6136	0
TraesCS2B02G148200	0	0	0	1.21662
TraesCS2B02G152700	0	0	0.010867	-1.3702
TraesCS2B02G174500	0	0	0	1.29462
TraesCS2B02G181800	0	0	3.08066	-0.219248
TraesCS2B02G182000	0.504001	0.680459	3.06035	0
TraesCS2B02G184400	-0.906947	-1.54828	-0.136075	1.64895
TraesCS2B02G187500	1.07373	1.72391	3.37884	0
TraesCS2B02G187700	1.00219	2.60982	0.991355	0
TraesCS2B02G189600	0.449714	2.19242	0.210104	0
TraesCS2B02G192700	0	1.36951	0	-1.05432
TraesCS2B02G193000	0	0	1.08125	0
TraesCS2B02G202300	0	2.70521	0	0
TraesCS2B02G212400	0	2.25746	0.285837	0
TraesCS2B02G215800	0	1.1107	-0.0353012	0
TraesCS2B02G217500	0	1.99494	0	0
TraesCS2B02G220100	0.279661	0.586391	-0.253171	-1.0988
TraesCS2B02G223100	0	1.45555	0.370703	0
TraesCS2B02G224300	1.13063	2.00431	2.13575	0
TraesCS2B02G226600	0.841675	1.32464	0	0
TraesCS2B02G227000	0.0761622	1.36549	0.0254068	0
TraesCS2B02G232400	0	0	0	-2.31211
TraesCS2B02G239400	0	1.3494	0.545834	0
TraesCS2B02G241200	-1.02055	-0.778684	0.540225	-0.826168
TraesCS2B02G263900	0.677198	2.33269	0.519569	0
TraesCS2B02G271700	0	1.02978	0	-0.168905
TraesCS2B02G275500	0	0	0	1.12915
TraesCS2B02G287600	0	0	0	1.00193
TraesCS2B02G290000LC	1.25637	0.974818	0.374362	0.506955
TraesCS2B02G304500LC	1.93329	2.52888	-0.126644	0
TraesCS2B02G367200	0	1.9592	0.421158	0
TraesCS2B02G367700	0	0.944548	1.2652	0
TraesCS2B02G369000	-0.988952	0	0.843311	0.863532
TraesCS2B02G369100	-0.051485	0	0.0250542	1.05938
TraesCS2B02G377000	0.158616	0	0	-0.957839
TraesCS2B02G400000	0.271172	1.15604	0	0
TraesCS2B02G401300	0	2.56311	1.01117	0
TraesCS2B02G413800	0.584219	1.02202	0.850204	-0.16609
TraesCS2B02G414800	0	1.79725	0.0812563	0
TraesCS2B02G417900	0	1.46563	0.334347	0
TraesCS2B02G418200	1.26726	0.447466	-0.00685856	-0.639892
TraesCS2B02G437200	0	0.393162	-0.997864	-0.699307
TraesCS2B02G445300	-1.32689	0	0	0.281331
TraesCS2B02G447500	0	1.05933	0	0
TraesCS2B02G448100	0.719739	1.99411	0.834092	-0.0900437
TraesCS2B02G459000	0.802209	2.70726	2.0744	0
TraesCS2B02G459100	0.640019	2.13167	2.48808	0
TraesCS2B02G472100	0	1.48713	0.230877	-0.498928
TraesCS2B02G474600	1.16758	2.41154	0	0
TraesCS2B02G482900	0	0	-2.1233	-0.147245
TraesCS2B02G483400	0	0	-1.40647	-0.186616
TraesCS2B02G487300	0	0	0.14812	1.76262
TraesCS2B02G487400	0	0	0	1.51246
TraesCS2B02G490400	0.979586	0	0	3.18683
TraesCS2B02G499700	0	1.14062	2.31467	0
TraesCS2B02G507200	0.25886	2.14069	0.649758	-0.210261
TraesCS2B02G516700	0.908391	0.409237	0	-1.13317
TraesCS2B02G521600	0	0	0.65932	1.15547
TraesCS2B02G528400	0.795206	0.371212	0.010867	-1.13377
TraesCS2B02G529400	0.0926322	2.32016	1.26426	0
TraesCS2B02G530000	-0.0363051	-0.639152	0	1.32078
TraesCS2B02G538600	0	0	0	1.03365
TraesCS2B02G541900	0	0.025919	-0.13908	-0.96902
TraesCS2B02G542000	0.905756	0.456985	-0.51191	-1.49303
TraesCS2B02G555400	0	-0.0909264	2.01473	0.209985
TraesCS2B02G558400	0.406145	0.789167	-1.34889	0
TraesCS2B02G562200	0	1.45162	0	0
TraesCS2B02G569100	0.490351	1.31458	0.804598	0
TraesCS2B02G569200	0	0.409567	1.05169	0
TraesCS2B02G572500	0.743887	1.85206	1.60245	0
TraesCS2B02G581800	0	0	-0.0851526	2.07384
TraesCS2B02G582000	0	0	0	2.51293
TraesCS2B02G582100	0	0	0	4.33828
TraesCS2B02G582300	0	0	0	-1.25304
TraesCS2B02G582800	0	1.15903	0	0
TraesCS2B02G602700	0.674527	2.01758	0.0522919	0
TraesCS2B02G603100	0.412229	2.3545	1.14427	0
TraesCS2B02G603200	0	1.72113	0	0
TraesCS2B02G603600	1.75634	2.6946	2.18673	-1.158
TraesCS2B02G610400	-0.207542	0	0	-1.22729
TraesCS2B02G842100LC	0	0.406152	1.62751	0
TraesCS2D02G019600	0	0	0	-0.972342
TraesCS2D02G025400	0.074569	2.83208	0	0
TraesCS2D02G031000	0	0	1.15418	0
TraesCS2D02G043500	0	0	-1.13111	0
TraesCS2D02G057700	-0.352367	0	-1.27419	0.928923
TraesCS2D02G063000	0.70083	0	-1.48928	0
TraesCS2D02G063900	0	0.742027	0	1.08879
TraesCS2D02G065100	0.721626	1.04216	-0.233038	0.477827
TraesCS2D02G065200	1.18783	1.29034	-0.805237	0
TraesCS2D02G065300	0.794364	1.04937	-0.572408	0.536521
TraesCS2D02G065400	0.566174	1.36039	-0.802924	0.591228
TraesCS2D02G065600	0.825774	1.70087	-0.487314	0.226525
TraesCS2D02G079200	0	1.0122	0	0
TraesCS2D02G080000	0.0692724	0.128264	0	0.951466
TraesCS2D02G086500LC	0	1.19236	0.941069	0
TraesCS2D02G087500	0	0	0	-1.95726
TraesCS2D02G103200	0	1.0122	0	0
TraesCS2D02G104300	0.571403	3.20399	2.32853	0
TraesCS2D02G107100	0.302009	1.12072	0	0
TraesCS2D02G107800	-0.442256	0	1.05401	0.135419
TraesCS2D02G107900	-1.03373	-0.770408	1.49326	0
TraesCS2D02G115300	-1.45301	0	0.244692	0
TraesCS2D02G128700	0	0.0539433	0.070701	1.89059
TraesCS2D02G162300	0.177774	0.462631	2.18083	-0.0419474
TraesCS2D02G165800	-0.178441	-0.0123438	0	1.14082
TraesCS2D02G168600	0.909734	1.84032	3.59227	0
TraesCS2D02G168800	1.18247	2.39534	0.323577	-0.0228824
TraesCS2D02G170700	0.458782	1.82859	0.0362671	0
TraesCS2D02G171500	0.109315	1.19574	-0.311613	0
TraesCS2D02G173600	0	0	-1.52109	-0.200584
TraesCS2D02G174200	1.03451	2.34671	0	-0.916099
TraesCS2D02G178000	0.592091	1.28111	0.0255993	0
TraesCS2D02G183400	0	2.00057	0	0
TraesCS2D02G193400	0.766861	2.1444	1.09739	0
TraesCS2D02G196800	0.647074	1.41166	-0.399223	0
TraesCS2D02G198200	0.363982	2.24596	0.0902046	-0.0978291
TraesCS2D02G199600	0	1.13379	0.144554	0
TraesCS2D02G200700	0.357941	0.592472	-0.366813	-1.08477
TraesCS2D02G202200	0.226255	0.959903	0	0.0277774
TraesCS2D02G204400	0	1.64082	0.313812	0
TraesCS2D02G204700	0.186539	1.74644	2.01776	0
TraesCS2D02G207200	2.84059	0	0	0
TraesCS2D02G209100LC	1.0326	0.774441	0.418569	0
TraesCS2D02G221200LC	2.29285	2.74056	-0.36054	0.0461594
TraesCS2D02G226000	0.418509	1.03467	0.789113	-0.0158003
TraesCS2D02G229600LC	0	-0.782463	-0.981955	-0.824682
TraesCS2D02G230100LC	0	0	0	-0.997832
TraesCS2D02G248800	0	0	-1.10844	-0.64647
TraesCS2D02G250500	0.444938	1.6385	0.0543322	0
TraesCS2D02G256000	0	0.508032	0	-1.06138
TraesCS2D02G257100	0	0	0.265252	2.15652
TraesCS2D02G267800	0	0	0	0.973996
TraesCS2D02G269200	0.268424	1.28635	0.65834	0
TraesCS2D02G270300	1.79969	1.36507	0	0
TraesCS2D02G296700	0	1.15575	0	0
TraesCS2D02G300100	0.232062	0.203275	-0.990569	-0.121415
TraesCS2D02G326900	0	0	0	1.59716
TraesCS2D02G347200	1.03451	3.50729	0	0
TraesCS2D02G347700	0.33052	2.1414	0.949077	0
TraesCS2D02G356100	-1.02973	-1.23155	0.240768	0
TraesCS2D02G366300	0.403168	0.239023	-1.13458	-0.0590195
TraesCS2D02G368400	0.383217	1.25238	0	0
TraesCS2D02G373800	0	0	-1.29708	0
TraesCS2D02G376100	-0.187824	-1.0022	0.745948	1.4902
TraesCS2D02G378400	1.02864	1.94104	0.35461	0
TraesCS2D02G380500	0	1.50922	0.590077	0
TraesCS2D02G391700	0	-1.14373	-1.22916	0
TraesCS2D02G392800	-0.514377	0	0.290881	1.1946
TraesCS2D02G394200	1.46225	2.00431	0	0
TraesCS2D02G397000	2.06169	4.45795	1.02802	0
TraesCS2D02G397100	0	1.29926	0	0
TraesCS2D02G414200	0.500662	0.987681	0	-0.16845
TraesCS2D02G414600	0	0	0	-1.46731
TraesCS2D02G418600	-1.6031	-1.01836	0.512403	0.989289
TraesCS2D02G419800	0	0.639571	1.15917	0
TraesCS2D02G422800	0	0.952758	0	-0.377756
TraesCS2D02G425200	0	1.00051	0	0
TraesCS2D02G425300	-0.136263	0.55742	0.236121	1.12577
TraesCS2D02G425700	0.931629	2.42463	1.5562	-0.625072
TraesCS2D02G431500	0	0	-1.17462	0
TraesCS2D02G436200	0.521473	1.50922	1.50518	0
TraesCS2D02G438400	0.245546	1.00256	0.116004	0
TraesCS2D02G438500	0	0.131002	0.967978	0
TraesCS2D02G442000	0.0437791	1.71497	2.20194	0
TraesCS2D02G452900	0.433023	1.86114	0	0
TraesCS2D02G453700	-0.188669	-0.547949	-1.11915	0
TraesCS2D02G453800	0	0	-1.48366	0
TraesCS2D02G495500LC	0	0	-1.50212	0
TraesCS2D02G515400	0	0	-0.763668	-1.00485
TraesCS2D02G515500	1.85547	0.488095	-2.30564	-1.7047
TraesCS2D02G528500	0	-0.455586	1.79948	0.635511
TraesCS2D02G529500	0	1.86959	0	0
TraesCS2D02G530600	0.0660623	1.24233	-1.25215	0
TraesCS2D02G540000	0.61237	1.47346	0	0.0379555
TraesCS2D02G540100	0.809157	2.35901	2.36904	0
TraesCS2D02G540300	1.19069	2.51198	1.68821	0
TraesCS2D02G540600	0.119264	1.04218	0	0
TraesCS2D02G543900	2.23301	3.47826	1.1022	0
TraesCS2D02G552200	0	0	-0.0633992	-1.28408
TraesCS2D02G566300	0	-0.136056	-1.20444	0
TraesCS2D02G572900	0	0	1.20621	1.70893
TraesCS2D02G582200	0.627069	1.54361	0	0
TraesCS2D02G582900	0	0	0	-1.46584
TraesCS2D02G587900	0	1.14062	0.777614	0
TraesCS2D02G596200	0.271055	1.60937	0.7203	0
TraesCS2D02G596300	1.70599	3.45248	1.50176	0
TraesCS2D02G596400	2.29162	4.16156	2.03406	0
TraesCS2D02G597200	0.703259	1.5046	1.47678	0
TraesCS3A02G019600	0.280132	1.53722	-0.364097	-1.60807
TraesCS3A02G028200	0.579423	1.15903	0	0
TraesCS3A02G037700	0	2.30244	1.84516	0
TraesCS3A02G038300	0	1.10969	0	0
TraesCS3A02G041900	0	0.0968335	-0.954802	-0.841944
TraesCS3A02G055500	-0.705751	-0.982969	0	0
TraesCS3A02G061600	0	0	-1.14598	0.575519
TraesCS3A02G081300	0.89915	0.974224	-1.69518	-1.74152
TraesCS3A02G084800	0	0	0	1.31805
TraesCS3A02G092800	0	0.0331975	-1.80491	0.119139
TraesCS3A02G095900	0.50465	0	-0.0233417	-1.24427
TraesCS3A02G097800	0	0	-0.988336	0
TraesCS3A02G105400	0	1.00953	0	0
TraesCS3A02G113500	0.328888	1.74613	1.66551	0
TraesCS3A02G118300	0	0	0	1.74932
TraesCS3A02G119500	0.271172	1.9385	0.555295	0
TraesCS3A02G129600	0	0	0	1.64915
TraesCS3A02G131200	0	1.11403	0.424704	0
TraesCS3A02G132700	-0.675045	-0.861959	0	1.81195
TraesCS3A02G139300	0.463249	1.65722	0.222554	-1.04488
TraesCS3A02G140700	0.336186	0.951329	0	0
TraesCS3A02G150800	0	0	-1.82107	0
TraesCS3A02G152500	0	-1.2927	0	0
TraesCS3A02G162100LC	0	0.000546011	-1.18366	-0.89205
TraesCS3A02G176500	0.127172	1.18494	0.553355	0
TraesCS3A02G183900	0	-0.206775	1.01851	0.16321
TraesCS3A02G185900	1.17422	0.856471	0	0
TraesCS3A02G204800	0	1.43211	2.11274	0
TraesCS3A02G206400	0.735055	2.07111	1.62923	-0.30003
TraesCS3A02G209100	0.701486	2.70521	0.776567	0
TraesCS3A02G215800	0	0	0	-2.59048
TraesCS3A02G219200	0	0	3.1688	0
TraesCS3A02G230000	0.53658	0.834291	-1.25404	-1.19164
TraesCS3A02G246700	0.271172	1.55584	0	0
TraesCS3A02G250200	0	0	0	1.10906
TraesCS3A02G252800	0	2.49173	0	0
TraesCS3A02G252900	0	1.64323	0.963459	0
TraesCS3A02G253800	-0.0936609	-1.16533	-0.232494	0
TraesCS3A02G260100	-1.99122	-0.991271	0.933341	2.02823
TraesCS3A02G260200	0	-0.233302	1.13119	1.54174
TraesCS3A02G264500	1.30582	2.81967	1.15982	0
TraesCS3A02G277200	1.49184	1.27707	0	0
TraesCS3A02G280600	0.799677	1.06151	-1.29222	0
TraesCS3A02G283800	0	1.44009	0	0.38777
TraesCS3A02G286100	0	0	2.29153	0
TraesCS3A02G310200	0	0	1.67524	0
TraesCS3A02G321000	0	0	2.46433	0
TraesCS3A02G328000	0.568027	2.7218	0.49782	-0.164478
TraesCS3A02G336000	0	2.12763	0	0
TraesCS3A02G337100	0	-0.182966	0.980533	0.663871
TraesCS3A02G338000	0	1.17746	0	0
TraesCS3A02G338900	0	1.1302	0.00679714	0
TraesCS3A02G342800LC	-0.101912	-0.404371	-0.601394	-1.32809
TraesCS3A02G345200	0	0	0	1.91787
TraesCS3A02G347000	0	0	1.52174	0.252427
TraesCS3A02G347500	0.273698	1.47973	2.60199	-0.683916
TraesCS3A02G360300	0	1.17421	1.82967	0
TraesCS3A02G360500	-0.0306052	0	0	1.65553
TraesCS3A02G362100	0.628052	1.80389	0	-0.292938
TraesCS3A02G363700	0	0.0968335	0	1.18891
TraesCS3A02G364300	0	0.584501	0	1.21277
TraesCS3A02G365100	0.571403	2.00431	0	0
TraesCS3A02G365300	1.0586	1.47733	0	-0.0753467
TraesCS3A02G365600	0	0	0	1.13613
TraesCS3A02G368800	1.0144	2.20554	0	0
TraesCS3A02G373800	0.359432	0.893922	-1.92804	-0.0985012
TraesCS3A02G375500	1.03451	1.03648	-0.0953294	0
TraesCS3A02G396900	0	-0.500871	-1.03663	0
TraesCS3A02G397000	-0.371578	-2.54161	-0.230405	0
TraesCS3A02G413700	0	0	-0.240991	-1.09372
TraesCS3A02G415800LC	0	0	0	-1.05206
TraesCS3A02G416800	-0.610866	-1.18696	0	0.0969857
TraesCS3A02G419800	-0.0261394	0.430258	0.41273	1.39987
TraesCS3A02G437700	0	-0.0517962	0.191906	-1.26716
TraesCS3A02G438800	0	0.994815	0.771217	0
TraesCS3A02G440800	0.21153	1.08195	0	0
TraesCS3A02G447500	0	-0.178074	0	-1.52777
TraesCS3A02G454300	0.364297	1.70228	0.735591	0
TraesCS3A02G478500	-1.06333	0	0	0
TraesCS3A02G482200	0	0	0.435657	2.04474
TraesCS3A02G483000	-1.26066	-1.03823	0.895484	1.95982
TraesCS3A02G486000	0	0.691599	-1.54034	0
TraesCS3A02G488400	0.625061	2.03181	1.97464	0
TraesCS3A02G498700	0	0	1.83146	0.714416
TraesCS3A02G510100	-1.55614	-0.972057	0.55633	-0.904805
TraesCS3A02G517100	-0.278639	-0.396325	0.734941	2.98971
TraesCS3A02G531200	0	0	0.111935	-1.40722
TraesCS3A02G537700	1.31687	2.05085	2.97441	-0.946768
TraesCS3A02G555400LC	0	1.15411	0.655863	0
TraesCS3A02G593800LC	0.041087	0	0	-1.6379
TraesCS3B02G002300	0	0	1.10961	0
TraesCS3B02G014600	0	0	0	1.12629
TraesCS3B02G014800	-1.17432	-0.779257	0.329654	1.84373
TraesCS3B02G023000	0	0	1.41741	0
TraesCS3B02G023300	0.324641	1.34896	3.69555	0
TraesCS3B02G026700	1.14311	1.72252	0	-2.39202
TraesCS3B02G037000	0.399439	0	-0.957045	0
TraesCS3B02G041800	0	0	-1.43585	0
TraesCS3B02G045900	1.34345	2.8692	2.27701	0
TraesCS3B02G062600	0.313288	1.45367	-1.53837	0
TraesCS3B02G062700	0.969752	1.81468	-1.05862	0
TraesCS3B02G063100	0.727873	0.885537	-1.46769	0
TraesCS3B02G063200	0.592091	1.30942	-1.28497	0
TraesCS3B02G091400	-1.22546	-0.731692	0.428416	0
TraesCS3B02G093100	0	0	-0.00894087	1.09926
TraesCS3B02G096500	0.819025	0.994543	-1.30522	-1.55053
TraesCS3B02G096600	0.0280533	-0.199766	-1.18467	-0.871243
TraesCS3B02G107200	-0.667708	-1.28074	0.931792	-0.455926
TraesCS3B02G113500	-0.0189398	0	-0.981653	0
TraesCS3B02G120600	0	1.4463	0	0
TraesCS3B02G124200LC	0.036454	0.617303	0.00480614	-1.27566
TraesCS3B02G127400	0.410957	0.195124	0	-1.22731
TraesCS3B02G129900	0	0	1.92577	-0.0900437
TraesCS3B02G132900	0.573081	1.23823	1.74686	0
TraesCS3B02G138900	0	1.21657	0	0
TraesCS3B02G140700	0.362009	0.595879	-0.00831362	-0.982624
TraesCS3B02G153400	0	0	2.19107	0.575519
TraesCS3B02G156900	0.510678	1.68305	0	-0.0500232
TraesCS3B02G158700	0	0	1.58455	0
TraesCS3B02G164700	0.545597	1.68305	0	0
TraesCS3B02G165400	0	0	-0.961345	-0.33889
TraesCS3B02G166900	0	0	0	1.01512
TraesCS3B02G167000	0.339744	0.425343	-0.982173	0
TraesCS3B02G181300	-0.375102	-1.0148	2.52639	0.906799
TraesCS3B02G185100	0	-0.187105	0.085183	1.14038
TraesCS3B02G186000	0	0.744223	-1.14058	-0.448061
TraesCS3B02G186100	0	0	-0.40641	-2.7991
TraesCS3B02G191100	0	1.06467	0.918728	0.119593
TraesCS3B02G205100	-0.0744853	0.157024	-0.182239	1.09839
TraesCS3B02G208300	0	1.16519	0.0963862	0
TraesCS3B02G215500	0.43702	1.34191	0	0
TraesCS3B02G236900	0	0.250075	1.58012	0
TraesCS3B02G238300	0.959377	0.718658	0	0
TraesCS3B02G239400	1.32765	3.20047	1.24369	0
TraesCS3B02G258400	0	0.957073	0.501739	0
TraesCS3B02G259300	0.560648	0.944027	-1.0523	-1.25485
TraesCS3B02G272600	0.271172	1.03648	0	0
TraesCS3B02G277900	0	0	0	1.00266
TraesCS3B02G279700	0	0	0.379228	1.07138
TraesCS3B02G288900	0	2.20832	0.462146	0
TraesCS3B02G293200	-2.23243	-1.49901	0.672284	1.89659
TraesCS3B02G314300	1.10797	1.31622	-0.376214	-0.117517
TraesCS3B02G317500	0	0.975017	0.21818	0
TraesCS3B02G320400	0	0	1.63297	0
TraesCS3B02G339300	0	0.682097	-1.75918	0
TraesCS3B02G344800	0	0	1.43978	0
TraesCS3B02G356300	0	0	0	1.35835
TraesCS3B02G356400	0.0362133	1.29087	-1.80359	0
TraesCS3B02G357500	0.357743	2.46481	0	0
TraesCS3B02G362900	0	0.309768	1.65319	0
TraesCS3B02G366700	0.34747	1.87964	0	0
TraesCS3B02G377300	0	0	0	2.13074
TraesCS3B02G378100LC	0.273698	1.81162	1.27438	0
TraesCS3B02G378700	0	0	0.999613	0
TraesCS3B02G379200	0.67175	1.57534	2.95219	-0.256098
TraesCS3B02G388300	0	0	0.010867	1.52623
TraesCS3B02G392800	0	-0.119917	0	1.50331
TraesCS3B02G394600	0	0	0	1.04655
TraesCS3B02G396300	0	0	-1.00688	0
TraesCS3B02G397200	1.05091	1.25238	0	0
TraesCS3B02G398000	0	0	1.27185	0
TraesCS3B02G400800	1.0346	2.97265	0.479782	0
TraesCS3B02G402200LC	0	0	-0.465434	-1.0153
TraesCS3B02G407700	0.931642	1.15604	-0.0724914	0
TraesCS3B02G408500	0.818066	2.60486	0.189834	0
TraesCS3B02G409300	0.168952	-0.133567	-0.372789	-1.02928
TraesCS3B02G429000	-0.389062	-1.66371	-1.12052	0.888332
TraesCS3B02G448100	0	0	-0.480617	-1.10846
TraesCS3B02G449200	0	1.16597	0	0
TraesCS3B02G471700	-0.0318108	-0.0239564	0.0558092	-0.959141
TraesCS3B02G472700	0.173034	1.55158	1.10642	0
TraesCS3B02G472800	0	1.04342	0.612778	0
TraesCS3B02G483500	0.213746	0.0137556	0	-1.10379
TraesCS3B02G488600	0.224516	0	-1.06669	0
TraesCS3B02G492900	0.303081	1.73943	1.02806	0
TraesCS3B02G515600	0	0	0.59837	1.89369
TraesCS3B02G523500	0.115806	0	-0.442831	-3.30898
TraesCS3B02G525000	-0.749179	-0.284433	0.0811712	1.30474
TraesCS3B02G525200	0	1.19426	0.571587	0
TraesCS3B02G526000	-0.582319	-0.640329	0	1.30168
TraesCS3B02G528500	-0.331848	-0.412975	0	1.30584
TraesCS3B02G529700	-0.97986	-0.644861	0	0.88103
TraesCS3B02G536200	1.50977	2.76014	2.25382	0
TraesCS3B02G538300	0	1.08596	0.363477	0
TraesCS3B02G548600	0	-1.04981	0	0
TraesCS3B02G561700	0.483138	0.112428	1.92169	0.899957
TraesCS3B02G565600	0.707777	0	2.63041	0
TraesCS3B02G584700	-0.116794	-0.207033	0	2.62085
TraesCS3B02G595200	0.217539	1.14062	0.117762	0
TraesCS3B02G601700	0.0896052	0	0.405042	-1.00684
TraesCS3B02G608500	0.257934	0	0.139702	1.01698
TraesCS3B02G651800LC	0	0	-0.49215	-0.986553
TraesCS3B02G893200LC	0	0	0.42126	-0.978421
TraesCS3B02G894800LC	1.29386	1.76509	2.63108	0
TraesCS3D02G017700	1.04782	1.26831	0	0
TraesCS3D02G027300	0	0.379465	-0.317799	-1.75848
TraesCS3D02G038400	0	0	-0.95645	-0.804146
TraesCS3D02G041400	0.272059	1.66761	0	0
TraesCS3D02G041500	0.315226	2.04189	-0.287314	0
TraesCS3D02G041800	1.41673	3.03686	3.08747	0
TraesCS3D02G052100	0.207603	0.367823	-1.51191	0
TraesCS3D02G053400	0	0	0.0961163	1.29421
TraesCS3D02G055400	-1.33271	-1.67613	0	-0.192615
TraesCS3D02G061500	-1.13352	-0.612575	0	0.336155
TraesCS3D02G061700	-1.91515	-1.24032	0	0
TraesCS3D02G064800	0	0.97151	0.825139	0
TraesCS3D02G075900	0	0	-1.25201	0
TraesCS3D02G078700	0	0	-0.111761	1.0042
TraesCS3D02G080100	0	1.58157	0.513042	0
TraesCS3D02G081300	0.534531	0.589319	-0.865483	-1.64265
TraesCS3D02G084800	0	0	0	0.955107
TraesCS3D02G094200	-0.105632	-1.37981	0	0.994442
TraesCS3D02G110200	0	0	0	-1.00872
TraesCS3D02G113200	0	0.360635	2.10197	0
TraesCS3D02G115800	0.390229	1.36849	1.60574	0
TraesCS3D02G120200	0	0	0	2.70856
TraesCS3D02G121600	0	1.43885	1.54894	0
TraesCS3D02G130500	0.273698	0	0	0.993818
TraesCS3D02G132500	0	0	1.97187	0
TraesCS3D02G136100	0	0	2.08612	0
TraesCS3D02G139600	0.563025	1.76684	0	-0.461391
TraesCS3D02G146400	0.422213	1.17776	0	0
TraesCS3D02G150300LC	-0.903212	-1.34242	-0.00865673	-0.453199
TraesCS3D02G158600	0.435359	0.0187671	-2.44228	0.42969
TraesCS3D02G160000	0	0	0.973379	0
TraesCS3D02G160400	0	0	0	-1.59187
TraesCS3D02G183900	0.0143845	1.56246	0	0
TraesCS3D02G189900	1.22084	2.49173	0	0
TraesCS3D02G209200	1.07694	2.60921	2.00858	-0.314706
TraesCS3D02G210600	0	0.592331	2.4872	-0.274644
TraesCS3D02G212000	1.55094	3.65152	1.44218	0
TraesCS3D02G223300	0.769219	1.14242	-1.05613	-1.16949
TraesCS3D02G233300	0	0	3.28879	0
TraesCS3D02G245900	0.206852	1.23027	0.345742	0
TraesCS3D02G253500	0	1.09833	1.01564	0
TraesCS3D02G253700	0.295094	1.90376	1.45736	0
TraesCS3D02G256600	0	0	1.27513	0
TraesCS3D02G260300	-1.10415	-0.98564	0.559261	1.37182
TraesCS3D02G260500	-1.27588	-1.0688	0.790411	1.51789
TraesCS3D02G280400	0.795191	1.15721	-1.56733	-0.771327
TraesCS3D02G285900	0	0	2.0314	0
TraesCS3D02G310300	-0.14107	0	2.42489	0
TraesCS3D02G318500	0	1.50308	0	0
TraesCS3D02G320400	0	1.21875	-0.845239	0.888332
TraesCS3D02G321500	0.705654	2.20594	0	-0.573085
TraesCS3D02G331900	0.239196	1.33279	0.20287	0
TraesCS3D02G339300	0	0	0	1.5705
TraesCS3D02G341100	0.390525	1.35498	2.74113	-0.523455
TraesCS3D02G349400	0	0	0	1.59496
TraesCS3D02G353600	0.519129	1.7376	0.856817	-0.277221
TraesCS3D02G353700	0	0	1.43442	0
TraesCS3D02G353900	0	1.4357	0.845823	0
TraesCS3D02G354300	-0.0279763	-0.0248061	0	1.72685
TraesCS3D02G355900	0	0	0	1.48209
TraesCS3D02G361800	2.17405	2.60479	0	0
TraesCS3D02G366700	0.323621	1.20683	-0.497844	-0.158275
TraesCS3D02G368000	0.0362133	2.04667	-0.0548231	0
TraesCS3D02G368600	0	1.01575	0.490996	0
TraesCS3D02G368800	0	1.21273	0	0
TraesCS3D02G379800	0	0	-1.06809	0
TraesCS3D02G388700	0	1.55308	0	-0.639892
TraesCS3D02G390700	-0.00553337	-1.91072	-1.3675	0
TraesCS3D02G390900	0	-1.68687	0	0
TraesCS3D02G396800	0	0	0	0.991198
TraesCS3D02G403300	1.3934	1.24117	0	-2.27367
TraesCS3D02G408000	0	0	-0.127738	-1.31204
TraesCS3D02G408100	0	0	-0.473438	-1.18483
TraesCS3D02G408900	0	1.21697	0.848141	0
TraesCS3D02G412300	-0.500409	-1.22581	0	0
TraesCS3D02G425210LC	0	0	2.61389	0
TraesCS3D02G431500	0	0.368834	0	-1.19807
TraesCS3D02G433400	0	1.07528	0.0733347	0
TraesCS3D02G439100	0	1.23627	0	-0.101738
TraesCS3D02G440200	0.195441	0.14597	0	-1.89073
TraesCS3D02G440500	-0.0692531	-1.05631	0	1.68898
TraesCS3D02G446700	0.416814	1.31759	0.671957	-0.0248572
TraesCS3D02G467600	0	1.28161	0	0
TraesCS3D02G474500	0	0	0	1.31023
TraesCS3D02G475200	-0.496232	0.207821	0.0688833	1.09885
TraesCS3D02G476500	-0.693753	-0.557029	1.28117	0.896715
TraesCS3D02G477300	-0.444606	-0.283196	0.00871828	1.65857
TraesCS3D02G478000	-1.49709	-0.950265	1.13126	1.51103
TraesCS3D02G478300	-0.898227	-0.27102	1.11613	1.80433
TraesCS3D02G481400	0	0.583956	-1.19592	-0.197659
TraesCS3D02G483200	0	1.70231	0.0961163	0
TraesCS3D02G484600	0.410419	1.18593	1.07022	0
TraesCS3D02G484900	1.18269	2.04099	1.60574	0
TraesCS3D02G486100	0	0	-1.01524	0
TraesCS3D02G495200	0	1.23461	0.456836	0
TraesCS3D02G505500	0	0	1.4719	0.350835
TraesCS3D02G508800	0.43702	0.131002	2.49878	0
TraesCS3D02G517100	-0.526207	-0.434802	0.225381	-0.96748
TraesCS3D02G524700	0	-0.537773	1.27408	3.73408
TraesCS3D02G534100	0	-0.0302107	0.339723	1.11228
TraesCS3D02G617700LC	1.00692	0.485455	2.22764	0
TraesCS3D02G637600LC	-0.718246	-0.96558	0.409432	1.38801
TraesCS3D02G658400LC	1.55052	2.45664	3.05705	-0.984684
TraesCS4A02G001300	0	0	1.26712	0
TraesCS4A02G005400	0.795708	1.65698	0.999327	-0.105328
TraesCS4A02G005500	-0.411751	0	0	-2.39807
TraesCS4A02G007400	0.355626	1.33719	0	-0.234404
TraesCS4A02G007800	2.50323	1.81524	0.634513	0
TraesCS4A02G012600	0	-1.05631	0	0
TraesCS4A02G017000	2.13039	4.27959	3.14427	0
TraesCS4A02G017200	0.409776	1.63537	-0.0866985	0
TraesCS4A02G033500	0.497863	1.65239	0.0214692	0
TraesCS4A02G042700	0	0	1.0211	0
TraesCS4A02G044000	0	1.14908	0.317804	0
TraesCS4A02G050000	0.329876	1.88594	0	0
TraesCS4A02G052200	0	0	1.79878	1.41894
TraesCS4A02G055900	0.730928	1.16205	0	0
TraesCS4A02G061800	0.402945	0	1.68432	0
TraesCS4A02G062600	1.05619	0.77374	1.10642	0
TraesCS4A02G070700	0	1.64082	0	0
TraesCS4A02G072100	0	0	-1.27516	0.257314
TraesCS4A02G099000	-0.713202	-0.108838	0.955833	0.247109
TraesCS4A02G102900	0.106522	1.55845	0.456049	0
TraesCS4A02G106400	0.545337	1.89366	0.399702	0
TraesCS4A02G107100	0.190645	0.69534	-1.16768	0.512358
TraesCS4A02G110100	0	2.78252	0.74227	0
TraesCS4A02G111000LC	0	0.118086	-1.01524	0
TraesCS4A02G114400	-0.379463	0	0	-2.1633
TraesCS4A02G117100	0.642823	3.02861	0.65655	0
TraesCS4A02G118200	0	3.31232	2.37018	0
TraesCS4A02G123100	0.207326	2.09731	0.968933	0
TraesCS4A02G124200LC	1.03451	3.08687	0.0738768	0
TraesCS4A02G153400	0	-1.35829	-0.369599	-3.74438
TraesCS4A02G155200	-1.47151	-1.76871	-0.574063	-0.566105
TraesCS4A02G181400	0	1.15604	-0.0183041	0
TraesCS4A02G181900	-0.859644	0	-0.573141	1.69544
TraesCS4A02G208400	0.768891	0.826547	-1.48303	-0.160115
TraesCS4A02G216100	0	1.34786	1.95427	0
TraesCS4A02G223200	0	0.160039	-1.02187	0
TraesCS4A02G224300	0.406102	1.11422	0	0
TraesCS4A02G228600	0	-0.0830263	-1.30259	0
TraesCS4A02G228800	0	-1.02652	-1.72437	0
TraesCS4A02G234100	0	-1.31048	0	0
TraesCS4A02G235300	0	0	1.34266	1.28104
TraesCS4A02G250400	0	0	0	1.91666
TraesCS4A02G263600	0	1.246	1.07978	1.33819
TraesCS4A02G265100	0.025637	1.03288	0	0
TraesCS4A02G279300	-1.05843	0	0	1.40026
TraesCS4A02G293000	0.329634	0.986876	-0.48662	-0.288834
TraesCS4A02G296300	-0.039363	-0.340726	0.311009	2.04759
TraesCS4A02G301600	0.327891	0.963261	-1.58862	0
TraesCS4A02G318300	0	0	0	0.963607
TraesCS4A02G320200	0.192083	0.263098	-0.36893	-1.45276
TraesCS4A02G342300	-0.354662	-1.44802	0	3.64176
TraesCS4A02G352700	0.407029	0.885263	2.0346	0
TraesCS4A02G357400	0	-0.290459	-0.327586	-1.31681
TraesCS4A02G365700	0	1.1302	0	0.127921
TraesCS4A02G386500	0	-0.187713	-0.702239	-0.989733
TraesCS4A02G399300	0	0.142452	-0.231358	-1.44051
TraesCS4A02G405000	0.295094	0	-1.56793	0
TraesCS4A02G405100	1.51783	1.29087	0	0
TraesCS4A02G405300	1.90629	3.02457	0	0
TraesCS4A02G405400	1.6555	3.49386	0	0
TraesCS4A02G405500	1.6035	3.05606	0	0
TraesCS4A02G419400	0.395662	1.6715	0.732501	0
TraesCS4A02G429000	0	0.459726	2.53006	0
TraesCS4A02G431300	0.437851	0	1.84014	0.685752
TraesCS4A02G441400	0.571485	0	-1.41678	0
TraesCS4A02G445800	0	0.424468	-2.029	0
TraesCS4A02G447600	0	0	1.65866	0
TraesCS4A02G485400	0	0	1.2928	0.0312592
TraesCS4A02G498000	-2.19447	-0.728328	0	1.3251
TraesCS4B02G013100	0.57543	1.24254	-0.638409	0
TraesCS4B02G043300	0.102143	1.06404	0.0552611	-2.53241
TraesCS4B02G049800	0.302009	2.1858	0.290384	0
TraesCS4B02G051100	0	1.07708	0.094758	0.822659
TraesCS4B02G070300	0.802657	0.803812	-1.09485	-0.755855
TraesCS4B02G081200	0	-1.05367	0	0
TraesCS4B02G082100	0	-0.287357	-1.12811	-0.16553
TraesCS4B02G087800	0	-0.486825	-1.05526	0
TraesCS4B02G092500	0	0.902742	-1.03862	0.242324
TraesCS4B02G097200	-0.0812821	-0.811181	0.669695	1.10766
TraesCS4B02G100100	0.036454	1.54235	1.58018	0
TraesCS4B02G112000	0.681723	0.483107	-1.86693	0
TraesCS4B02G112500	0	1.54717	0	0
TraesCS4B02G121300	0	0	1.24106	0
TraesCS4B02G171100	1.23222	1.59136	0	0
TraesCS4B02G182110LC	0	0	1.2928	0
TraesCS4B02G182900	0.739413	1.30524	0.144295	0.200369
TraesCS4B02G186300	0	3.17559	0.285837	0
TraesCS4B02G189800	0	0	0	-3.08887
TraesCS4B02G194000	0.821046	3.14661	1.67362	0
TraesCS4B02G197300	0	0.503092	-1.0004	0.176388
TraesCS4B02G197800	0.50521	1.66558	0.737184	0
TraesCS4B02G202900	0	0	0	-1.2322
TraesCS4B02G209100	0	1.27129	0.936084	0
TraesCS4B02G210100	1.90629	0	0	1.22924
TraesCS4B02G210900	-0.339818	-0.0483317	1.14784	0
TraesCS4B02G220000	0	1.34191	1.30948	0
TraesCS4B02G228000	0	1.20784	-0.80125	0
TraesCS4B02G237500	0	0	1.11559	0
TraesCS4B02G254700	0	1.45036	0	0
TraesCS4B02G260900	0	0	0	1.05381
TraesCS4B02G263300	0.280025	0.590343	1.07646	0
TraesCS4B02G265100	0	0.640375	1.12582	0
TraesCS4B02G268700	0.295094	1.04278	0	0
TraesCS4B02G286400	0	-0.552854	-1.00991	0
TraesCS4B02G287100	1.58496	4.4602	2.44148	0
TraesCS4B02G297100	2.27558	2.72803	0.611885	0
TraesCS4B02G297300	-1.26872	-1.23095	0	0
TraesCS4B02G299600	0	0.190802	0	-2.96748
TraesCS4B02G304800	1.13063	1.64082	0	0
TraesCS4B02G304900	1.13063	1.64082	0	0
TraesCS4B02G305000	1.95997	3.92083	0.226882	0
TraesCS4B02G305100	3.34407	4.3348	0	0
TraesCS4B02G305200	0.877736	1.21273	-0.380635	0
TraesCS4B02G305400	0.370181	2.04502	0.59499	0
TraesCS4B02G318400	0.0511184	1.49308	-0.130038	0
TraesCS4B02G320100	0	0.744484	1.29027	0.777736
TraesCS4B02G324000	0	0	1.27513	0
TraesCS4B02G329100	0.821046	1.79725	1.7948	0
TraesCS4B02G331300	0	0.633503	1.10296	0
TraesCS4B02G332900	-1.23521	0	-0.809011	-0.0557443
TraesCS4B02G346900	0.062206	1.56278	-0.410484	0.472299
TraesCS4B02G348600	-0.292544	-1.05893	0.816854	-0.201498
TraesCS4B02G349500	0.361278	1.18439	-0.597575	-0.533364
TraesCS4B02G360900	0.420289	1.09141	1.1337	-0.0864775
TraesCS4B02G363700	-0.0243777	0	1.06037	-0.109519
TraesCS4B02G365600	0	0	0	-1.41763
TraesCS4B02G367500	0	1.4123	0	-0.294654
TraesCS4B02G384400	1.73229	0	1.05541	2.24524
TraesCS4D02G000500LC	0	0	1.12117	-0.842143
TraesCS4D02G009100LC	0	0	0	-2.47192
TraesCS4D02G012900	0.451336	0.968398	0.000457903	0
TraesCS4D02G014300	0	-0.469425	0	1.49376
TraesCS4D02G014400	0.0690396	0.365331	1.5383	0
TraesCS4D02G015600	-0.98221	-0.513694	0	1.26842
TraesCS4D02G018100	-0.340859	-0.838749	-1.31511	0.177043
TraesCS4D02G018500	0.463615	0.876399	-1.12342	-0.56468
TraesCS4D02G031700	-1.84942	0	0	1.50889
TraesCS4D02G035200	0	1.72276	0	0
TraesCS4D02G035400	0	1.4463	0	0
TraesCS4D02G040300	0	0	0	1.32784
TraesCS4D02G042200	0	0	0	2.42799
TraesCS4D02G050200	0.482022	0.979677	0.168737	0
TraesCS4D02G051200	0.356184	1.15903	0.677046	1.5345
TraesCS4D02G063900	0.252203	0.682468	1.10418	0
TraesCS4D02G073600	0.351435	0.225139	-0.103899	-1.05281
TraesCS4D02G080600	-0.0884706	-0.701988	-1.10586	-0.100317
TraesCS4D02G085000	0	-0.237941	-0.998826	0
TraesCS4D02G089200	0	0	-1.11739	0.111418
TraesCS4D02G093600	-0.107662	-0.884497	0.554455	1.5697
TraesCS4D02G096400	0	1.18385	1.39989	0
TraesCS4D02G104200	-0.294076	-0.957764	0	0
TraesCS4D02G124700	0	1.62962	0.725705	0
TraesCS4D02G134900	0	-0.602848	1.42778	0
TraesCS4D02G168800	0.273514	1.07354	0	0.0619934
TraesCS4D02G173100	0.579423	1.32447	0	0
TraesCS4D02G180100	0	0	1.55482	0
TraesCS4D02G187300	0	2.74439	0.234148	0
TraesCS4D02G187500	1.79263	4.40996	0	0
TraesCS4D02G188600	0	3.06806	0.119765	0
TraesCS4D02G191500	0	1.48417	0	0
TraesCS4D02G194900	0.409486	1.74529	0.957634	-1.23663
TraesCS4D02G197700	0.145132	0.493344	-1.22829	0.949251
TraesCS4D02G198600	0.379629	1.45386	0.275769	0
TraesCS4D02G201100	0	-0.46389	-0.136448	1.10811
TraesCS4D02G206200	-0.404984	0	1.28633	0
TraesCS4D02G208800	0	0	0	1.16436
TraesCS4D02G209500	0	1.4717	0.720818	0
TraesCS4D02G210900	0.526122	0	0	1.3151
TraesCS4D02G211600	-0.440184	-0.219478	0.981696	0
TraesCS4D02G228500	0	0	-1.01487	0
TraesCS4D02G228900	0	0	-1.18302	0
TraesCS4D02G239600	0.194752	1.99138	1.36788	0
TraesCS4D02G254500	0	1.55441	0.490996	0
TraesCS4D02G267500	0	0.222918	1.7948	0
TraesCS4D02G285800	1.40867	3.85983	2.89322	0
TraesCS4D02G290600	-0.108234	-1.19526	-0.134923	0
TraesCS4D02G295200	0	0.0610643	-0.000187528	-1.04216
TraesCS4D02G296000	2.90286	2.52844	0.556302	0
TraesCS4D02G296200	-1.3059	-0.482525	0	0
TraesCS4D02G298400	0	0	0	-2.77711
TraesCS4D02G298500	0	0	0	-1.80563
TraesCS4D02G298600	0.0906226	0.80107	0	-1.43892
TraesCS4D02G302800	1.85057	1.72113	0	0
TraesCS4D02G303000	1.95997	1.79725	-0.155748	0
TraesCS4D02G303200	2.92015	4.18288	0	0
TraesCS4D02G303300	1.03451	2.24129	0	0
TraesCS4D02G303400	2.03566	2.47566	-0.870158	0
TraesCS4D02G303600	0	1.559	0.988647	0
TraesCS4D02G313900LC	0	0.587201	1.43442	0
TraesCS4D02G325200	0	1.04278	0	0
TraesCS4D02G340800	0	1.34134	0.63866	0
TraesCS4D02G341800	0.4601	1.45961	-0.00992495	0.00926731
TraesCS4D02G343000	-0.0364761	-0.28656	1.41276	-0.169396
TraesCS4D02G346000	0	1.17746	0	0
TraesCS4D02G347800	0.124728	1.61212	0	0
TraesCS4D02G353900	0.580955	1.18496	1.23949	-0.681227
TraesCS4D02G357100	0.467816	1.13364	3.2623	0.18019
TraesCS4D02G358800	-1.04171	-0.697421	0.387883	-1.2815
TraesCS5A02G004400	0	0	-2.02711	0
TraesCS5A02G004700	-1.2576	0	0	1.07761
TraesCS5A02G004900	0	0	0	1.72805
TraesCS5A02G007900	0	0	1.8641	0.30289
TraesCS5A02G017900	0	0	0.509247	1.34421
TraesCS5A02G018200	-1.04902	-0.400668	0.462348	1.19142
TraesCS5A02G024900	0	-0.272756	0.842179	1.44023
TraesCS5A02G049600	0.4708	1.61866	0.832161	-0.752292
TraesCS5A02G057100	0	1.08431	0	0
TraesCS5A02G058700	0	0.963832	0	0
TraesCS5A02G061200	-0.306405	-0.0306676	-1.17101	0
TraesCS5A02G063100	0	0	0	1.92341
TraesCS5A02G073700	0.428841	2.06729	0	0.415383
TraesCS5A02G081900	0	0.0299708	0	1.38418
TraesCS5A02G090000	0	0.185387	-1.25089	0
TraesCS5A02G090600	-1.01242	-1.055	0.491622	1.26445
TraesCS5A02G093000	1.13025	2.01347	0	0.0832061
TraesCS5A02G108000	0.0956125	0.227352	0	1.42182
TraesCS5A02G147700	0.701486	2.29497	0	0
TraesCS5A02G150800	-0.373516	-0.440828	0	1.34301
TraesCS5A02G152400	0.537247	1.20556	-1.30513	0.500899
TraesCS5A02G159600	0.63982	2.42481	0.286982	0
TraesCS5A02G159900	0	0	-0.585346	1.6044
TraesCS5A02G165700	0.634593	1.11904	-0.550881	0.2008
TraesCS5A02G177100	0	0	-1.02924	0
TraesCS5A02G183300	-1.56454	-1.58299	0.80866	1.92795
TraesCS5A02G183600	0	0	0	1.19183
TraesCS5A02G185600	0.968888	2.4315	2.56553	0
TraesCS5A02G185700	0.972273	1.84217	1.67987	0
TraesCS5A02G198800	1.38613	2.39669	0	0
TraesCS5A02G205500	0	1.85283	0.0919919	0
TraesCS5A02G211200	0	2.24728	0.218052	0
TraesCS5A02G212800	2.05636	0	0	0
TraesCS5A02G220600	0.32437	1.53365	0.14549	-0.0157124
TraesCS5A02G225300	0.207326	2.21418	0.508945	0
TraesCS5A02G225600	0.516367	1.0067	0	0
TraesCS5A02G226100	0.110502	0.960059	0	0
TraesCS5A02G229000	0.849639	0.55852	3.04889	0
TraesCS5A02G237500	1.47639	1.45314	0	0
TraesCS5A02G262200	0	0.222918	-1.63736	0
TraesCS5A02G262500	0	-0.729983	0	1.04655
TraesCS5A02G262800	1.83025	2.68869	2.05723	-0.112563
TraesCS5A02G263500	0.869537	1.80118	0.587208	0
TraesCS5A02G268400	1.24687	-0.395759	-0.337019	-1.99168
TraesCS5A02G279200	0.967837	0.233566	0	0
TraesCS5A02G295200	0	-0.229961	0	1.3789
TraesCS5A02G297900	0	1.53671	0	0
TraesCS5A02G304400	0	0.956722	0.19843	0
TraesCS5A02G310500	0.284779	0	0.611863	-1.77083
TraesCS5A02G310800	0	0	-1.33497	-0.966049
TraesCS5A02G312000	0	2.24129	0	0
TraesCS5A02G322300	0	1.9974	0	0
TraesCS5A02G363200	0	1.32597	0	0
TraesCS5A02G364200	0	1.21875	0	0
TraesCS5A02G365800	0	0	0	0.960307
TraesCS5A02G371400LC	0.660143	1.6545	0	0
TraesCS5A02G379800	0	0	1.85841	0
TraesCS5A02G380900	0.464134	1.13721	0	0
TraesCS5A02G381000	0	0.977821	0.916683	-0.176071
TraesCS5A02G389000	0	0	0	-1.34047
TraesCS5A02G394900	0.986141	1.20499	-0.3075	0
TraesCS5A02G397900	0	0	0	1.2469
TraesCS5A02G403600	0.353981	0.464248	-0.25759	1.521
TraesCS5A02G407000	0.991794	1.37275	0.113744	0
TraesCS5A02G424100	0	-0.0675219	0.00461483	1.68633
TraesCS5A02G425000	0	0	0	-1.11004
TraesCS5A02G425600	0.798637	2.21636	1.70018	0
TraesCS5A02G426500	0	2.04099	0.977305	0
TraesCS5A02G429600	0.0738923	1.54214	0	0.0461594
TraesCS5A02G439800	-0.773673	-0.954447	0	1.47452
TraesCS5A02G444300	0	0	-0.512398	-0.973554
TraesCS5A02G453900	0.0908139	0	0	1.21509
TraesCS5A02G454200	1.17882	2.03259	-0.545469	-1.09147
TraesCS5A02G454300	0.654174	1.38266	0	-0.522119
TraesCS5A02G456300	0.3269	1.25065	1.06927	-1.17683
TraesCS5A02G459000LC	0	2.38026	0.350225	0
TraesCS5A02G460500	0.0571531	0	-1.61031	0
TraesCS5A02G468300	1.16743	1.50952	1.62197	0
TraesCS5A02G471700	0	1.23398	0	0
TraesCS5A02G478500	0	0	-1.27957	0.632788
TraesCS5A02G484800	0	-0.936154	-1.11808	-0.756986
TraesCS5A02G493800	0.739225	1.86954	0	0
TraesCS5A02G509400	0.146276	1.05505	0	-0.0732931
TraesCS5A02G514800	0	1.81678	0.946987	0
TraesCS5A02G515600	0.603778	1.55226	0	0.139349
TraesCS5A02G518300	0	0.102067	-0.861688	-0.991388
TraesCS5A02G520700	0	1.07708	0	0.777736
TraesCS5A02G524200	0	0	0	1.07669
TraesCS5A02G526300	0.0358713	1.54523	0	0
TraesCS5A02G527100	0	0.595932	1.39083	0
TraesCS5A02G533300	0.368629	0.071519	1.35929	0
TraesCS5A02G535300	0	0	0	-1.03878
TraesCS5A02G535500	-1.04111	-1.12075	0.751116	1.05096
TraesCS5A02G552510LC	0	0.987681	0.224494	0
TraesCS5B02G001100	0	0	-1.02304	0
TraesCS5B02G006500	0	0.0132809	2.13507	0.41206
TraesCS5B02G015500	0	0	0.510016	2.09684
TraesCS5B02G017900LC	-1.23784	-1.01192	0.625206	0.884731
TraesCS5B02G018700	-0.136083	-1.01429	-0.197278	-0.301089
TraesCS5B02G022800	0	-0.0740223	0.591462	1.06501
TraesCS5B02G045100	-1.09295	-0.879442	0.434709	1.04128
TraesCS5B02G048600	0	0.0907643	-0.193708	-1.06138
TraesCS5B02G054600	0	-1.05895	-0.193708	-0.273278
TraesCS5B02G054800	0.0707084	0	0	-1.05309
TraesCS5B02G056900	0	1.07413	0.957634	0
TraesCS5B02G064100	0	0	0	-1.16698
TraesCS5B02G069300	0	0	-0.0233417	1.0747
TraesCS5B02G072300	0	0.273279	1.87839	0
TraesCS5B02G076100	0.257134	1.25238	0	-0.967799
TraesCS5B02G076200	0	1.55318	0	0.189391
TraesCS5B02G099100	0.840011	1.59845	0	0
TraesCS5B02G115300	0.187274	0.14738	0	1.11488
TraesCS5B02G119300	0	-0.981893	0	0
TraesCS5B02G132500	0	2.29497	0.44317	0
TraesCS5B02G146500	0.0362133	1.6884	0	0
TraesCS5B02G151000	0.190598	1.22355	-1.45846	0.273722
TraesCS5B02G157300	0.624072	2.44353	0.898928	0
TraesCS5B02G162600	0.663459	1.04664	-0.461545	-0.0493495
TraesCS5B02G162800	0.672631	1.06934	-0.613988	0.283701
TraesCS5B02G172000	0.614859	1.04278	0	0
TraesCS5B02G181500	-2.36132	-1.47248	0.699794	1.78367
TraesCS5B02G183700	0	2.12166	1.56373	0
TraesCS5B02G193500	0	2.12763	0	0
TraesCS5B02G197400	0.571403	2.06729	0	0
TraesCS5B02G202700	0.273873	0.646385	-1.05787	0.908373
TraesCS5B02G202900	0.955872	2.29618	0.434078	0
TraesCS5B02G203100LC	0	1.65935	0	0
TraesCS5B02G211000	1.88268	1.21273	0	0
TraesCS5B02G212300	0	-0.540967	-1.25495	-0.277031
TraesCS5B02G212600	0	2.42706	0	0
TraesCS5B02G223700	0	0	0	1.01654
TraesCS5B02G224900	-0.335624	0	0	1.12629
TraesCS5B02G227700	0.873496	0.790362	3.48247	-0.275942
TraesCS5B02G230800	0.821046	0.76384	1.20683	0
TraesCS5B02G235200	0	1.55584	0	0
TraesCS5B02G261200	1.71062	1.84282	2.19902	-1.55552
TraesCS5B02G261300	2.16253	3.3981	2.34999	-0.946011
TraesCS5B02G262900	0.76442	1.54079	0.537953	0
TraesCS5B02G268100	-0.539297	0	0	-3.27926
TraesCS5B02G268300	-0.219474	0	0	-2.98845
TraesCS5B02G272900	0	0.0145818	-1.36478	0
TraesCS5B02G287400	0	0	0	-1.33275
TraesCS5B02G299000	0	2.06729	0	0
TraesCS5B02G310800	0	0	0	-1.23663
TraesCS5B02G313000	0	2.39669	0	0
TraesCS5B02G322900	0.114048	0.647268	0	-1.03947
TraesCS5B02G355800	0	0	-1.24844	1.20154
TraesCS5B02G362500	0	0.550809	-0.574023	1.04863
TraesCS5B02G380600	0	-0.338446	0	1.18747
TraesCS5B02G381500	0.17212	0.429547	0.449937	-1.68603
TraesCS5B02G384500	0	1.26664	0.150295	0
TraesCS5B02G392200LC	0.865969	0.991481	0	0
TraesCS5B02G394200	0	0	-0.223255	-1.57099
TraesCS5B02G394300	0.604286	0.803505	0	-1.09699
TraesCS5B02G396400	0.0262058	1.19596	-0.451159	-0.165998
TraesCS5B02G403100	0	0	0	2.24524
TraesCS5B02G403700	-1.0897	-0.939622	0.938983	2.17201
TraesCS5B02G405500	0	1.55583	0	0
TraesCS5B02G406000	1.17122	1.15575	1.09112	-0.32749
TraesCS5B02G407200	0.667521	0.824936	-0.684881	-1.34092
TraesCS5B02G407400	0.472746	0.963904	-0.67818	0
TraesCS5B02G407800	0.482503	1.25902	0.119215	-0.434997
TraesCS5B02G411900	0.390229	1.23224	0	0
TraesCS5B02G416400LC	0.867169	0	0	1.67423
TraesCS5B02G416500LC	0.826052	0	0	1.69038
TraesCS5B02G426400	-0.0758034	-0.10572	0.345825	2.11524
TraesCS5B02G427600	0.973541	1.78527	0.954289	0
TraesCS5B02G428400	0.0196501	2.18879	0.560305	0
TraesCS5B02G431600	0.162448	1.88594	0	0
TraesCS5B02G436500	0	0.663886	1.69496	0
TraesCS5B02G442700	-0.773673	-0.954447	0	0
TraesCS5B02G458300	0	0.976122	0	0
TraesCS5B02G460200	0	2.06729	0.070669	0
TraesCS5B02G462800	1.13928	1.7676	0	0
TraesCS5B02G462900	0.606942	2.14406	0	0
TraesCS5B02G463000	0.98288	2.04889	-0.872309	-1.24259
TraesCS5B02G463100	0.915165	1.64313	-0.63426	-2.0153
TraesCS5B02G465300	0	0.627899	1.00224	-0.481093
TraesCS5B02G480900	0.700566	0.90597	1.3157	0
TraesCS5B02G490400LC	0.0413029	2.39136	0.163854	0
TraesCS5B02G502200	0	0	-1.42618	0
TraesCS5B02G503400	0.381532	0.320154	-0.975916	-0.18488
TraesCS5B02G515100	-0.279001	-0.70842	-0.599185	-1.1177
TraesCS5B02G526500	-0.408317	0	-0.137371	-1.13922
TraesCS5B02G527000	0	0	-1.44325	0
TraesCS5B02G532400	-0.383221	-1.72099	0.0645906	2.10146
TraesCS5B02G549500	1.45725	1.95056	0	0
TraesCS5B02G559000	0.291439	0.467402	-0.624632	-1.51296
TraesCS5B02G564000LC	0	0.174252	-0.336764	1.16025
TraesCS5B02G565600	-1.81287	-0.852489	0	0.528175
TraesCS5D02G008300	0	0.03449	-0.248276	-1.02328
TraesCS5D02G010900	0	0	0.831603	3.21743
TraesCS5D02G013400	0	0.0392683	2.42215	0.144513
TraesCS5D02G017700	0.522296	1.09277	-0.0324002	0
TraesCS5D02G031300	-0.0365101	-0.231881	0.852564	1.08474
TraesCS5D02G037700	-0.273903	-0.900055	-1.12052	0
TraesCS5D02G049200	-0.733091	-0.269715	0	1.80553
TraesCS5D02G050100	-0.964424	-0.801268	0	1.97293
TraesCS5D02G059700	0	-1.42732	0	0
TraesCS5D02G060200	0	-0.423115	0	-0.951432
TraesCS5D02G068000	1.3534	3.44706	0	0
TraesCS5D02G068800	-0.341955	-0.10305	0	-1.00297
TraesCS5D02G074300	0	-0.954447	-0.0448895	2.08574
TraesCS5D02G075300	0.322436	2.53209	0.470708	-0.243051
TraesCS5D02G076400	0.701585	0.554892	1.01803	-0.345996
TraesCS5D02G105300	0.919613	1.42284	0.471528	0
TraesCS5D02G122700	0.0125729	0.121866	0.211358	1.25265
TraesCS5D02G140600	0	2.2503	0.808642	0
TraesCS5D02G152300	0	1.65935	1.00228	0
TraesCS5D02G155500LC	0	2.53701	0	0
TraesCS5D02G157600	0.481409	1.33885	-1.57251	0.784571
TraesCS5D02G164600	1.02906	2.91241	1.47893	0
TraesCS5D02G165000	0.119381	0	-0.905686	1.99466
TraesCS5D02G169600	0.692985	1.07549	-0.653574	-0.167368
TraesCS5D02G180900	0	0	-0.647922	-2.59048
TraesCS5D02G190700	0.7492	2.82615	2.45579	0
TraesCS5D02G190800	0.944089	2.46965	2.19341	0
TraesCS5D02G201200	0	1.07708	0	0
TraesCS5D02G205100	0	1.30195	0	0
TraesCS5D02G210600	0	0	-0.561765	1.47452
TraesCS5D02G210800	0	1.61212	1.14799	0
TraesCS5D02G213700	0	2.00431	0	0
TraesCS5D02G217400	0	0	0	1.6191
TraesCS5D02G218400	0	0	0	1.38643
TraesCS5D02G223700	0	0	0	-1.27614
TraesCS5D02G225700LC	0.0400717	1.19574	1.50397	0
TraesCS5D02G232600	0	2.40333	0	0
TraesCS5D02G232900	0.464134	1.281	0.0521593	0
TraesCS5D02G235600	1.10509	1.35813	3.07147	0
TraesCS5D02G238700	0.868527	0.809488	3.39832	-0.307095
TraesCS5D02G244000	2.01171	1.03648	0	0
TraesCS5D02G251900LC	0	0	0	-1.20904
TraesCS5D02G256700	0	0	0	1.24355
TraesCS5D02G259100	-0.0626154	-1.17713	0	-0.367561
TraesCS5D02G259800LC	-1.36904	-1.59911	0.655863	0.940179
TraesCS5D02G261000	-1.66198	-0.858417	0	0
TraesCS5D02G270400	1.62153	2.82227	2.08189	-0.150063
TraesCS5D02G271100	1.23707	2.03854	1.46719	0
TraesCS5D02G276300	0.0362133	0.506229	0	-3.71779
TraesCS5D02G283600	-1.35598	-0.412975	0	0.395432
TraesCS5D02G307000	0	1.26314	0.292817	0
TraesCS5D02G317100	0.282638	0	0	-1.2774
TraesCS5D02G317700	-0.025003	-0.380035	-1.92238	-1.86839
TraesCS5D02G328100	0	1.0236	0.502763	-0.0600652
TraesCS5D02G329100	0	2.59312	1.12587	0
TraesCS5D02G329200	0.288475	0.576007	-0.634498	-1.07789
TraesCS5D02G332300LC	1.48025	1.19236	0	0
TraesCS5D02G341700	0	1.24679	-0.00911596	0
TraesCS5D02G342700	0	0	0	1.12477
TraesCS5D02G349200LC	0.109459	-0.233761	0	1.05582
TraesCS5D02G361600	0	0	0	1.91666
TraesCS5D02G369400	-0.0627166	0.0477081	-0.605869	0.961042
TraesCS5D02G369500	0	1.08045	0	-0.109857
TraesCS5D02G387000	-0.269633	-0.812317	0	1.47466
TraesCS5D02G390700	0	1.18672	0.337728	0
TraesCS5D02G399100	0.731218	0.89316	0	-0.975839
TraesCS5D02G404300	0.682317	1.15358	0	0
TraesCS5D02G404400	0	1.13599	0.384854	0
TraesCS5D02G407400	0	0	0	1.27788
TraesCS5D02G408200	-0.544333	0	0	2.63995
TraesCS5D02G410700	0	1.42247	0	0
TraesCS5D02G410800	0	1.21875	0	0
TraesCS5D02G411400	1.52002	1.63638	1.2321	-0.907778
TraesCS5D02G413000	0.898268	1.45261	0.779151	-0.318816
TraesCS5D02G413600	0.252099	0.514875	-0.832254	1.31458
TraesCS5D02G414000	1.5346	2.89124	0.498958	0
TraesCS5D02G415700	0	1.12868	0	0
TraesCS5D02G416900	1.12315	1.56206	0	0
TraesCS5D02G425100	0	0	1.14217	3.66419
TraesCS5D02G428400	0.0654812	0	-0.0218765	-1.54058
TraesCS5D02G432700	0	0	0.296537	1.63307
TraesCS5D02G434500	0	1.69341	0.205373	0
TraesCS5D02G437700	0.108245	1.45314	0	0
TraesCS5D02G446800	-1.62106	-1.28607	0	0.897179
TraesCS5D02G446900	-0.587655	0	0	1.9684
TraesCS5D02G449400	0	1.39983	0	0
TraesCS5D02G455400	0	1.3494	0	0
TraesCS5D02G461600	0.571403	2.49173	0	0
TraesCS5D02G464700	0.528168	1.09325	-0.588461	-1.20922
TraesCS5D02G464800	0.896645	1.54568	-0.0588826	-1.50378
TraesCS5D02G464900	0.64193	1.33019	-0.728256	-1.16561
TraesCS5D02G470300	0	-0.0809035	0	1.06827
TraesCS5D02G472200	0.24957	0.496862	-1.01504	0
TraesCS5D02G481200	0.651009	0.851376	1.28622	0
TraesCS5D02G484000	0	1.31415	-0.384917	0
TraesCS5D02G487900	-1.40078	-1.17296	0	0.906585
TraesCS5D02G488300	0	0	0	1.72805
TraesCS5D02G488400	-0.95402	0	0	1.07483
TraesCS5D02G488500	-1.01916	-0.258275	0	1.76718
TraesCS5D02G488700	-1.28945	-0.0760186	0	1.41476
TraesCS5D02G488800	-1.61232	-0.940885	0.225655	1.2893
TraesCS5D02G488900	-1.16686	-0.273468	0.0903434	1.00817
TraesCS5D02G491900	0	0	-1.43343	0.428686
TraesCS5D02G498300	0	-1.66571	-0.989808	-0.217513
TraesCS5D02G503400	0.299255	1.05474	-1.53052	0.326108
TraesCS5D02G504200	0.0141788	0	-0.609693	-2.1061
TraesCS5D02G515300	-0.101771	-0.387466	-0.490215	-1.02599
TraesCS5D02G516900	0	1.45272	0.32317	0
TraesCS5D02G530800	0	-0.426671	0.720818	3.29771
TraesCS5D02G536500	0	1.81395	0.309228	0
TraesCS5D02G545200	0	0	0	0.970749
TraesCS5D02G546500	0	0	1.26654	0.536576
TraesCS5D02G553900	0	0	-0.64607	-1.28458
TraesCS5D02G554000	0	0	0	-1.10829
TraesCS5D02G565000	0.237945	0.389963	-0.511975	-1.50349
TraesCS5D02G581400LC	-0.039363	0.141794	-1.24667	-0.746521
TraesCS6A02G026100	0.568027	1.3791	0.409952	0
TraesCS6A02G036600	0.465458	0.28836	-0.0569823	-1.50169
TraesCS6A02G041700	0	-0.309044	0	1.36934
TraesCS6A02G057400	0.0979061	0	1.60997	0
TraesCS6A02G067700	-1.04501	-0.957434	0.36069	0
TraesCS6A02G068900	-0.206772	-0.218083	0.966854	0.0626383
TraesCS6A02G071100	0	0	1.16284	0
TraesCS6A02G078400	-0.0457221	0	0.395619	1.17859
TraesCS6A02G085000	0	-0.106354	-1.16954	0
TraesCS6A02G089400	0	1.95464	0.544862	0
TraesCS6A02G094200	0.52082	1.06336	0	-0.100692
TraesCS6A02G094400	0.990801	2.10209	0	0
TraesCS6A02G094500	0.530055	1.73818	-0.384647	0
TraesCS6A02G094600	0.360186	1.76659	0	0
TraesCS6A02G099000	2.03851	3.40421	3.05838	0
TraesCS6A02G115400	0.37002	1.54926	-0.685156	0
TraesCS6A02G116900	0.424544	1.76816	0.540225	0
TraesCS6A02G123300	0	2.14406	0.476549	0
TraesCS6A02G141500	0	0	0	1.4877
TraesCS6A02G145600	0	1.08431	0.521134	0
TraesCS6A02G146900	0.762251	1.04265	0.42426	-0.702786
TraesCS6A02G154800	0	0	0	1.04003
TraesCS6A02G168900	0	1.47304	1.50961	0
TraesCS6A02G175800	0	0	0	2.64626
TraesCS6A02G208200	0.0332575	0	0	1.02334
TraesCS6A02G209000	0.280287	1.72236	0.954747	0
TraesCS6A02G215300	0.439443	0.774441	-0.418063	1.48209
TraesCS6A02G222900	0.88233	1.08129	-0.756547	-0.22429
TraesCS6A02G235100	0	1.04278	0	0
TraesCS6A02G243300	0	0.0740789	0.958082	0
TraesCS6A02G246400	0	0	0	0.98066
TraesCS6A02G248000	0	-0.32331	0.443067	1.45556
TraesCS6A02G248400	0	1.81595	0	0
TraesCS6A02G255600	0.949895	1.20784	-0.998965	-1.0059
TraesCS6A02G256600	0.515727	0.0585698	-0.975578	0
TraesCS6A02G256900	0	2.98315	0.00792387	0
TraesCS6A02G259200	0.248513	1.07708	0.897623	0
TraesCS6A02G266100	1.80369	3.57834	1.03083	0
TraesCS6A02G271300	0	1.85575	0	-0.505767
TraesCS6A02G279700	0	1.31586	0	0
TraesCS6A02G283100	0.562796	1.06404	0	0
TraesCS6A02G292800	1.14609	1.50483	-0.682609	-1.26582
TraesCS6A02G301300	0	2.34671	0.637085	0
TraesCS6A02G305800	0	1.50308	0	0
TraesCS6A02G310400	0.35915	2.26828	1.3004	0
TraesCS6A02G312000	0	1.79725	0.0310563	0
TraesCS6A02G312400	0	1.04278	1.13794	0
TraesCS6A02G315600	0	2.66528	2.18266	0
TraesCS6A02G316700	1.85449	3.94691	0.562245	0
TraesCS6A02G319600	0	1.64082	-1.31534	0
TraesCS6A02G333600	0	0	0	1.83268
TraesCS6A02G336600	0.61075	2.42361	0	0
TraesCS6A02G350100	0.612208	0	-1.83071	0.25075
TraesCS6A02G350600	2.52091	0	-1.91032	0
TraesCS6A02G353200	0.145721	1.74278	0.686516	0
TraesCS6A02G374400	1.08026	0.919607	-0.677098	-2.17422
TraesCS6A02G374600	0	1.69591	0.677249	0
TraesCS6A02G394400	0	0.103587	1.22447	0
TraesCS6A02G402000	0	0	0	1.06461
TraesCS6A02G403200	-1.87048	-0.387381	0	1.03211
TraesCS6A02G404600	0	-1.04727	0	0
TraesCS6A02G418300	0.0374149	0.372413	-1.94041	0.435774
TraesCS6A02G466800LC	0.90968	0.984376	-0.635787	0.336502
TraesCS6B02G005000	0	0	0	-1.05097
TraesCS6B02G022400	0.301602	0.63414	-1.17424	0
TraesCS6B02G022500	0	0.205619	-1.20266	-0.0177449
TraesCS6B02G056800	1.11655	0.548474	-1.07766	0
TraesCS6B02G056900	-0.164789	0	1.02192	1.11937
TraesCS6B02G063400	-0.704686	-0.507879	-0.573614	-1.60887
TraesCS6B02G063900	-0.76607	-0.888756	0.321467	-2.13685
TraesCS6B02G075200	1.07621	1.08195	1.64911	0
TraesCS6B02G105400	-0.205827	0	0	1.1583
TraesCS6B02G111800	0	1.76508	1.1007	0
TraesCS6B02G122600	0.284964	1.23627	0.326345	0
TraesCS6B02G122800	0.907224	2.44932	0.190223	0
TraesCS6B02G127100	0.34747	2.07094	2.00471	0
TraesCS6B02G139700	0	0	0	1.74932
TraesCS6B02G140200	0	-0.305608	0	0.989289
TraesCS6B02G143000	0	1.66149	0	0
TraesCS6B02G148400	0	0.594659	0.95522	0
TraesCS6B02G151500	0.514819	2.28194	0.630381	0
TraesCS6B02G160400	0.204813	0.202324	1.58704	0
TraesCS6B02G167900	0	0.530847	0.991128	0
TraesCS6B02G169700	0	0	0	1.75887
TraesCS6B02G174000	0	1.0122	0	0
TraesCS6B02G175100	1.03067	1.07021	0.454481	0
TraesCS6B02G196600	0	1.7515	0.442246	0
TraesCS6B02G197000	0	1.47811	1.0333	0
TraesCS6B02G209600	0	0	0	1.3151
TraesCS6B02G210400	0.150457	1.15306	0	0
TraesCS6B02G226700	0.837193	1.87616	0	0
TraesCS6B02G249400	0	1.01575	0	0
TraesCS6B02G263800	0.821046	1.55584	0	0
TraesCS6B02G266600	0.299255	0.728453	1.84525	0
TraesCS6B02G268100	0	3.11705	0.334347	0
TraesCS6B02G268700	2.01171	2.18557	-1.45461	0
TraesCS6B02G273400	0.294866	0.0852081	-1.01684	0.529922
TraesCS6B02G276300	0	1.6937	0	0
TraesCS6B02G278100	0	0.860828	0	1.22699
TraesCS6B02G298500	0	1.38656	0	0
TraesCS6B02G298800	-0.15022	-1.1412	0.178339	-0.235089
TraesCS6B02G302400	-1.28534	-1.04006	0.510524	0
TraesCS6B02G305300	0	0	1.14799	0
TraesCS6B02G326200	-0.401936	0	-1.19683	0.154093
TraesCS6B02G337500	0.0196501	1.84217	0.519687	0
TraesCS6B02G340300	0	2.01737	2.44436	-0.243427
TraesCS6B02G340400	0	3.10036	2.12432	0
TraesCS6B02G342600	0.18297	2.37209	1.46181	0
TraesCS6B02G342800	-0.836012	0	1.19184	0
TraesCS6B02G346000	0	1.01587	0	0
TraesCS6B02G347200	1.96744	3.81196	0	0.30416
TraesCS6B02G347800	0	0	-1.10313	0
TraesCS6B02G353200	-1.0762	-0.429171	-0.0527108	0.772609
TraesCS6B02G361400	2.24593	2.95944	0	0
TraesCS6B02G364000	0	0	0	1.18504
TraesCS6B02G367100	0.0711541	2.1094	0.151236	0
TraesCS6B02G383200	0	0.0331975	-0.6001	1.00765
TraesCS6B02G396800	0	1.30196	0.693001	0
TraesCS6B02G398200	0.0711541	1.66264	0.548278	0
TraesCS6B02G402900	0	0.0145818	0	1.47375
TraesCS6B02G412100	0.375492	0.298125	-0.485584	-2.58203
TraesCS6B02G412300	0	1.0365	0.37084	0
TraesCS6B02G421800	-0.267445	0	0.971501	-1.033
TraesCS6B02G429400	1.23826	0	0	-0.125732
TraesCS6B02G434400	0	0	1.54894	0.0312592
TraesCS6B02G450000	0	-0.665391	0.14376	1.35851
TraesCS6B02G450200	0	-0.94572	0	1.73105
TraesCS6B02G462300	0.313252	0.957277	-0.0734886	-0.417238
TraesCS6B02G575700LC	1.10107	1.54361	0	0.737358
TraesCS6D02G002200	0	0	0	-1.56762
TraesCS6D02G008600	0	0	0	-1.14823
TraesCS6D02G010100	-1.29568	-2.07683	0	0
TraesCS6D02G018400	0	0.301741	-0.96215	0
TraesCS6D02G018500	0.162767	0.270163	-0.978961	0.174667
TraesCS6D02G029900	0.146296	1.79311	2.07591	0
TraesCS6D02G031100	0	0	1.01271	0
TraesCS6D02G033100	0	1.04362	1.05748	0
TraesCS6D02G042500	0.424152	0.221819	-0.695558	-1.67279
TraesCS6D02G051200	0	0	0	1.74932
TraesCS6D02G054400	-0.217144	-0.0434126	-1.0556	-2.11309
TraesCS6D02G054900	-0.489317	-0.631752	0.221159	-2.44176
TraesCS6D02G059300	0.0338116	0	1.37834	0
TraesCS6D02G060900	0	1.281	1.34354	0
TraesCS6D02G069000	0	0	1.44673	0
TraesCS6D02G079900	0	0	0	-2.26471
TraesCS6D02G083500	2.28855	4.03598	2.76342	0
TraesCS6D02G088800	0.289205	1.99998	0	0
TraesCS6D02G104000	0.1033	1.44518	0	0
TraesCS6D02G106100	0	1.67845	0	0
TraesCS6D02G113500	0.173034	2.57719	1.089	-0.13432
TraesCS6D02G122000	0.96409	0.50252	1.78823	0.482743
TraesCS6D02G122800	0.218383	0.294647	0	1.21372
TraesCS6D02G130600	0.252203	1.39983	2.50613	0
TraesCS6D02G130800	0	-0.254168	0	2.3144
TraesCS6D02G136200	0.915719	1.40548	0.770006	0
TraesCS6D02G147800	0	0	0	1.08222
TraesCS6D02G149300	0	-0.130286	0.0542889	1.94985
TraesCS6D02G154600	0	0	1.60482	0
TraesCS6D02G158400	0	1.47302	0.999613	0
TraesCS6D02G162700	0	0	0	1.65633
TraesCS6D02G162900	0	1.36507	0	0
TraesCS6D02G166600	0	1.49415	0.00255304	0
TraesCS6D02G167800	0	0	0	2.13074
TraesCS6D02G192500	0.278737	1.75548	0.545845	0
TraesCS6D02G197600	0	0	0	2.9424
TraesCS6D02G203000	0	1.3636	0.362692	0
TraesCS6D02G230100	0	-0.203901	0.120466	1.39437
TraesCS6D02G230500	0	1.41746	0	0
TraesCS6D02G235000	0	-0.10612	0	-1.00918
TraesCS6D02G235500	0.89978	1.21909	-0.186792	0
TraesCS6D02G237800	0.795206	0.949857	-1.43719	0
TraesCS6D02G238200	0.271172	3.75786	0	0
TraesCS6D02G238500	-1.0706	-0.998038	0	0
TraesCS6D02G240000	0	0.258607	1.64633	0
TraesCS6D02G240300	0.515727	1.4357	0.441444	0
TraesCS6D02G243800	0.220353	1.70644	0	0
TraesCS6D02G248500	1.14311	3.3239	1.02961	0
TraesCS6D02G249100	0	1.02283	0	0
TraesCS6D02G255200	-1.87709	-1.33252	0.0797248	0.242664
TraesCS6D02G260100	0.0536117	2.28194	0.224494	0
TraesCS6D02G263600	1.17784	0	0	0
TraesCS6D02G263700	0	0	1.20683	0
TraesCS6D02G273900	0.186539	1.18672	0	0
TraesCS6D02G280900	1.02867	1.62006	-0.254798	-0.511165
TraesCS6D02G287200	0	0	0	-1.13377
TraesCS6D02G289800	1.85057	3.43722	1.60201	0
TraesCS6D02G291400	0	1.62186	0.393987	0
TraesCS6D02G291800	0.363104	2.22662	1.38481	0
TraesCS6D02G294800	0	2.94442	1.69967	0
TraesCS6D02G295500	0	0.596399	1.28926	0.307596
TraesCS6D02G296100	1.46505	0.850725	0	0
TraesCS6D02G296200	2.28855	3.02457	0	0
TraesCS6D02G299100	0	0.60617	-1.22746	0
TraesCS6D02G309600	1.73229	2.00431	0	0
TraesCS6D02G312800	0	0	0	1.13552
TraesCS6D02G314600	0.546386	1.15126	-0.424072	-0.128917
TraesCS6D02G316600	0.946005	3.13441	0	0
TraesCS6D02G330000LC	0	0.468785	-1.05201	0
TraesCS6D02G332500	0.0413029	0	-1.06669	0.261808
TraesCS6D02G333000	0.252203	0	-1.70455	0.0278442
TraesCS6D02G335600	0	1.43885	0.468594	0
TraesCS6D02G346300	0.422948	1.25238	1.92644	-0.469669
TraesCS6D02G346400	0.526014	2.05846	0.586373	0
TraesCS6D02G346500	0	0	0.96103	0
TraesCS6D02G348900	0	0	-0.275498	-1.13802
TraesCS6D02G349300	0	-0.290753	-2.26287	0
TraesCS6D02G355000	0	0	1.03611	1.29559
TraesCS6D02G358700	0	1.16464	0.672206	0
TraesCS6D02G358900	0.514554	0.317318	-0.0696727	-2.33701
TraesCS6D02G367300	0	0.0136126	0	-1.06764
TraesCS6D02G367400	0	0	0.468833	-1.13324
TraesCS6D02G370800LC	0.487777	1.36887	0	0.64123
TraesCS6D02G379200	0.282656	1.60739	0.104975	0
TraesCS6D02G379900	0	0	1.80484	0
TraesCS6D02G389400	0	-0.416964	0	1.22311
TraesCS6D02G389500	0	-0.809816	0	1.56283
TraesCS6D02G403400	0	0.0871385	-1.69009	0
TraesCS7A02G009100	0	-0.252657	1.24106	0
TraesCS7A02G009800	0.408954	0.0287456	2.6193	1.63813
TraesCS7A02G034500	-0.362939	0	0	-1.27566
TraesCS7A02G054700	0	0	-1.02042	0
TraesCS7A02G060800	0	0.425812	2.46687	0
TraesCS7A02G063300	1.66931	2.00431	0	0
TraesCS7A02G085100	0	0	-0.963446	0
TraesCS7A02G089700	0.133787	0	1.26382	0.0271662
TraesCS7A02G100600	-0.239377	0	-0.324691	-1.28316
TraesCS7A02G115300	-0.00584148	-0.12769	0.336807	-1.21167
TraesCS7A02G144900	0	0.960059	0	-0.0596858
TraesCS7A02G160700	0.931642	1.26664	2.05283	0
TraesCS7A02G164100	-0.449071	0	0	1.38929
TraesCS7A02G173100	0.269446	1.09277	2.55442	0
TraesCS7A02G176400	0.877736	4.166	0.77483	-0.630965
TraesCS7A02G176800	0	1.01587	0	0
TraesCS7A02G177000	0	1.86959	0.410657	0
TraesCS7A02G178400	1.13063	1.15604	0	0
TraesCS7A02G180900	0	1.82256	0.561381	0
TraesCS7A02G182900	0	0	0	1.1017
TraesCS7A02G195800	0.025637	2.40333	1.69496	0
TraesCS7A02G198300	1.90629	3.73857	2.16519	0
TraesCS7A02G198900	0	0.319735	-0.99147	-0.239859
TraesCS7A02G201100	2.37021	2.00431	1.05389	0
TraesCS7A02G201200	1.5346	1.36951	0.810465	0
TraesCS7A02G201400	1.22084	0.263943	0	0
TraesCS7A02G203900	1.19538	2.98078	1.40008	0
TraesCS7A02G216000	0	0.245437	1.80484	0
TraesCS7A02G226200	0	0	0	-0.99733
TraesCS7A02G228300	0	-0.731173	0	1.7204
TraesCS7A02G236400LC	0	0	-0.51164	-1.28917
TraesCS7A02G238400	0.649501	1.70629	0	-1.64541
TraesCS7A02G262200LC	0	0.95201	0	0
TraesCS7A02G264500	-0.0189711	-0.198938	0	1.38119
TraesCS7A02G276400	0.715725	1.19887	-0.601387	-0.990228
TraesCS7A02G288500LC	0.291266	0.238148	-0.753078	-1.23194
TraesCS7A02G293400LC	1.35841	0.941145	0	0
TraesCS7A02G299600	0	1.01575	0	0
TraesCS7A02G305200	-0.34023	-1.31631	-0.323265	-2.72685
TraesCS7A02G312600LC	0	0	0	1.17131
TraesCS7A02G320800	0.0195306	2.1398	1.49839	0
TraesCS7A02G328600	0	0	0	1.18015
TraesCS7A02G345500	0	0	-0.0349887	-1.22413
TraesCS7A02G349400	0	0	1.91658	0
TraesCS7A02G364800	0.675883	3.25393	0.489415	0
TraesCS7A02G364900	0	1.03648	0.010867	0
TraesCS7A02G367000	0	0.531714	-1.05916	0
TraesCS7A02G381100	0	0.0915769	0	1.14016
TraesCS7A02G382700	0	0.0398571	0	1.08732
TraesCS7A02G411400	0.106522	2.52098	0	0
TraesCS7A02G426700	2.78613	3.96505	0	-0.0721617
TraesCS7A02G426900	3.47925	3.02457	0	0
TraesCS7A02G427000	1.65779	1.66761	0	0
TraesCS7A02G430300	0.931642	2.49173	0	0
TraesCS7A02G430400	0	1.46709	0	0
TraesCS7A02G449500	0	0	0	1.3151
TraesCS7A02G450400	2.20807	3.41573	1.77222	-0.577014
TraesCS7A02G452100	0.0363715	1.40539	0.307115	0.0209281
TraesCS7A02G453100	2.97732	0.76384	0	-0.0900437
TraesCS7A02G453600	-0.101142	-1.00954	-0.403989	0
TraesCS7A02G454600	0	0.448028	-0.803717	0.978656
TraesCS7A02G461200	-0.646574	-1.01355	0	0
TraesCS7A02G487900	0	1.19535	0.0589762	0
TraesCS7A02G489000	-1.19877	-0.781354	0.641726	0.763389
TraesCS7A02G506100	0.625061	0.481295	1.00048	0
TraesCS7A02G508800	1.90604	3.10825	3.44096	0
TraesCS7A02G512400	0	1.01587	0.47774	0
TraesCS7A02G528000	0	0.941145	2.02376	0
TraesCS7A02G528400LC	-0.0470006	-1.31859	-1.25037	-0.230372
TraesCS7A02G528700	-0.405224	-2.02601	-1.86882	0.695915
TraesCS7A02G528800	0	-1.58816	-1.5004	0.201019
TraesCS7A02G528900	0	-1.22053	-1.55936	0
TraesCS7A02G529200	-0.0594762	-1.50445	-1.57568	0.519503
TraesCS7A02G533000	0	0	-1.0155	0
TraesCS7A02G549000	0	1.01	1.64808	0
TraesCS7A02G553800	-0.924522	-1.11939	0	0
TraesCS7A02G558500	-1.20566	-1.39407	1.05327	2.02728
TraesCS7A02G561400	0.80085	1.24679	-0.159547	0
TraesCS7A02G605900LC	3.00319	0.263943	0	0
TraesCS7A02G812900LC	0	0	0	2.81245
TraesCS7B02G019600	0.285264	1.04611	-1.19195	-0.759724
TraesCS7B02G024200	0	0	2.06613	0
TraesCS7B02G041600	0	0	0	1.64499
TraesCS7B02G047200	0	0.288909	1.05113	0
TraesCS7B02G061100	0.739413	1.70341	2.44666	-0.630965
TraesCS7B02G067400	0	-0.840113	-0.563809	1.0329
TraesCS7B02G078300	0	0.44846	1.74115	0
TraesCS7B02G081400	0	2.18557	0	0
TraesCS7B02G084300	1.1007	1.6884	0	0
TraesCS7B02G085900	0	1.20322	0.419387	0
TraesCS7B02G094400	0	0	0	1.67067
TraesCS7B02G101500	0.701486	2.78252	1.10301	0
TraesCS7B02G103300	0.0409272	2.35881	0	0
TraesCS7B02G103400	1.07853	2.02614	0	-1.10535
TraesCS7B02G104200	2.75187	3.46097	1.69067	0
TraesCS7B02G105100	-1.61929	-0.21727	0	1.93791
TraesCS7B02G105600	0	1.65698	0.918695	0
TraesCS7B02G107700	1.30582	0.906401	0.0427116	0
TraesCS7B02G107800	1.46225	1.03648	0	0
TraesCS7B02G107900	0.428841	1.36951	0.775019	0
TraesCS7B02G110900	1.55724	3.33873	1.54213	0
TraesCS7B02G113600	-0.0578245	0	0	1.05594
TraesCS7B02G128000	0.271527	-0.212399	0	-1.1028
TraesCS7B02G146400	0.475314	1.22324	0.54861	-0.0171305
TraesCS7B02G152000	0	1.0194	0.0656255	0.290259
TraesCS7B02G175200	0	0	0	1.362
TraesCS7B02G179200LC	0	1.10969	0	0
TraesCS7B02G185600	1.13063	0.906401	0	0
TraesCS7B02G188000	-0.498954	-1.16607	0	0
TraesCS7B02G191400	0	-0.347189	0	2.06208
TraesCS7B02G193400	0.795764	0.92838	-1.9413	-0.837925
TraesCS7B02G207600	-0.267353	-0.37692	-1.28427	1.31914
TraesCS7B02G226200	0	0.350619	0.00474264	1.37825
TraesCS7B02G233400	0	0.167449	1.67101	0
TraesCS7B02G241100	0	0	0	1.03398
TraesCS7B02G243000	1.2986	1.38782	0	0
TraesCS7B02G257400	0	-0.70784	-1.08716	-0.161714
TraesCS7B02G259400	-0.856561	-0.581744	0	0.989289
TraesCS7B02G259700	-0.679519	-0.438809	0.21884	1.26792
TraesCS7B02G262400	0.802209	0.595932	-1.14598	0.0649351
TraesCS7B02G262800	0	1.7878	0.222277	0
TraesCS7B02G283000	0.0285683	0.219197	0	1.05849
TraesCS7B02G310700	0.271172	2.00431	0	0
TraesCS7B02G314500	0	0	0	1.45157
TraesCS7B02G326900	3.1723	3.08687	0	0
TraesCS7B02G327000	3.24377	3.6407	0	-0.0986427
TraesCS7B02G327200	3.73225	2.8559	-0.111818	0
TraesCS7B02G327400	1.2283	1.8438	0.0685244	0.679846
TraesCS7B02G337800	0	0	-1.20444	0.599513
TraesCS7B02G349100	0	0	0	1.00581
TraesCS7B02G350200	1.4622	3.08858	2.45943	-1.0561
TraesCS7B02G354400	0	0	0	1.17753
TraesCS7B02G355200	0	0.0141297	-0.144745	1.62657
TraesCS7B02G403100LC	0	1.32464	0.554187	-0.0599957
TraesCS7B02G415900	0	0.409567	1.6136	0
TraesCS7B02G417700	0	0	0.831603	1.18919
TraesCS7B02G418400	1.48025	1.39891	2.73178	0
TraesCS7B02G418500	1.0144	2.22502	2.70354	-0.473296
TraesCS7B02G422600	0.120032	1.27129	0	0
TraesCS7B02G424100	0	1.66264	1.49626	-0.473296
TraesCS7B02G425100	0.329807	1.6715	1.23583	0
TraesCS7B02G427300	0	1.9385	0	0
TraesCS7B02G427400	0.428841	1.55584	0	0
TraesCS7B02G430000	0.481792	2.16525	0.37899	-0.125732
TraesCS7B02G444800	1.3534	2.40651	2.50725	0
TraesCS7B02G445000	0	2.13469	0	0
TraesCS7B02G445500	0	-0.71283	-1.80997	0
TraesCS7B02G445600	0	-1.07535	-1.97306	0
TraesCS7B02G453400	0.025637	2.22355	3.10796	0
TraesCS7B02G455000	0.0424314	0	0.296789	-1.25713
TraesCS7B02G455300	0	0	0	-0.99403
TraesCS7B02G459600	-1.3789	0	0	0.921905
TraesCS7B02G517900LC	0	1.63696	0	0
TraesCS7B02G699600LC	0	0	0	0.991198
TraesCS7D02G008600	0	1.11787	0	0
TraesCS7D02G009400	1.68237	0.578677	2.80085	0
TraesCS7D02G014210LC	0	0	-1.77132	0
TraesCS7D02G029700	0.356184	2.1406	0.197861	0
TraesCS7D02G030800	0	0	0	-1.39409
TraesCS7D02G035600	0.0947623	0	1.55977	0
TraesCS7D02G035700	-0.583358	-2.02583	0	0
TraesCS7D02G037700	-0.400407	0	0.999613	0
TraesCS7D02G044400	0	1.20827	0.654041	0
TraesCS7D02G049800	0	0	-1.19821	0
TraesCS7D02G055600	0.334039	0.956638	3.43771	-0.243051
TraesCS7D02G059600	0	0	-2.04637	0
TraesCS7D02G063900	0.0362133	1.1302	1.27705	0
TraesCS7D02G067400	2.28855	4.11294	2.0696	0
TraesCS7D02G068100	0.252203	1.39983	1.06119	0
TraesCS7D02G068200	0	1.1302	0	0
TraesCS7D02G068500	0	0.744484	1.29027	0
TraesCS7D02G082600	0	0	-1.06006	-0.288817
TraesCS7D02G084900	0	0.130059	1.23888	0
TraesCS7D02G086200LC	1.1007	1.56749	0	0
TraesCS7D02G090800	0	0.093479	-1.28475	0
TraesCS7D02G094900	-0.132324	0	-0.187567	-1.11783
TraesCS7D02G099200	-0.354277	-1.11633	-0.130423	0.788218
TraesCS7D02G108900	0.910176	0	0	-1.43297
TraesCS7D02G127600	-0.244243	-0.433207	-0.973497	0
TraesCS7D02G161200	-1.89205	-1.71109	1.00275	1.39921
TraesCS7D02G174500	0.931337	1.91917	1.88331	0
TraesCS7D02G177700	0.0362133	1.50308	0	0
TraesCS7D02G180600	0.614859	2.25746	0	-0.253926
TraesCS7D02G180900	0	-0.102785	-0.503969	-1.66019
TraesCS7D02G182700	0.293155	1.66802	0.236104	0
TraesCS7D02G197300	1.96118	3.95157	2.24043	0
TraesCS7D02G199400	1.02361	2.06494	0	-0.720465
TraesCS7D02G200600	0.931642	2.53701	0.949405	0
TraesCS7D02G201300	0	0	-1.84685	0
TraesCS7D02G204200	1.85057	1.26664	0.286406	0
TraesCS7D02G204300	0.428841	1.03648	0	0
TraesCS7D02G204400	1.5346	0.0398571	0	0
TraesCS7D02G204500	1.38613	0	0	0
TraesCS7D02G204600	1.13063	1.36951	0.0310563	0
TraesCS7D02G207000	2.24959	4.04218	0.918092	0
TraesCS7D02G207300	0	1.38551	0.7203	0
TraesCS7D02G226300	0	-0.475257	0	1.36967
TraesCS7D02G244800	-1.46464	0	0	0
TraesCS7D02G265500	-0.131823	-0.470285	0	1.75045
TraesCS7D02G276300	0.611573	0.879269	-0.356771	-0.970907
TraesCS7D02G276900LC	0.141017	0.0737288	-0.71269	-1.14079
TraesCS7D02G278700LC	0	0	0	-1.3517
TraesCS7D02G297300LC	0.368572	0.0333012	0	0.950261
TraesCS7D02G302000	-0.0548448	-1.47977	0	-0.0982661
TraesCS7D02G304100	-0.440499	-1.00816	-1.14853	0.897094
TraesCS7D02G317600	0	1.27984	0.662383	0
TraesCS7D02G318600	0	1.80005	0	0
TraesCS7D02G325500	0.130104	0	0	1.41859
TraesCS7D02G329300	0	0.063071	3.72635	0
TraesCS7D02G340200	0	1.23048	1.02555	0
TraesCS7D02G357900	0	1.72113	0	0
TraesCS7D02G358000	1.0441	2.90865	0.317413	0
TraesCS7D02G359100	0	-0.262558	0	1.18015
TraesCS7D02G361200	0	-1.20995	0	0
TraesCS7D02G370800	0	0	1.11757	0
TraesCS7D02G372600	-0.899912	-1.18518	0	0.41568
TraesCS7D02G373000	0	0.724654	2.05684	0
TraesCS7D02G377400	0.263866	0.330643	0	1.5793
TraesCS7D02G386000	0	0.103587	0	-1.61241
TraesCS7D02G389500	-0.0405473	0	0	1.03399
TraesCS7D02G403700	0	1.47525	0	0
TraesCS7D02G404500	0.546269	1.749	0.896736	0
TraesCS7D02G418600	3.19492	0.263943	0	0
TraesCS7D02G418700	2.40939	2.53701	0	0
TraesCS7D02G419300	3.03431	2.14994	0	0
TraesCS7D02G419900	2.06169	1.26664	0	0
TraesCS7D02G422400	0	1.33544	0	0
TraesCS7D02G428800	1.5346	0.60617	-1.01524	2.24756
TraesCS7D02G431100	0	-0.246764	-1.10083	0
TraesCS7D02G436800	0	1.32368	0	0
TraesCS7D02G438600	0	0	0.0427116	1.15207
TraesCS7D02G438700	0	0	0.0552611	1.03211
TraesCS7D02G439800	2.13195	3.56274	1.95131	-1.30507
TraesCS7D02G440000	0	0	0	-1.42498
TraesCS7D02G441100	0.636727	2.07043	0.255149	-0.0685262
TraesCS7D02G441700	0	0	1.01117	0
TraesCS7D02G442500	2.30876	0.408891	0	-0.9227
TraesCS7D02G445300	-0.148378	-0.925397	-0.99066	0
TraesCS7D02G465400	0.818066	1.0122	0	0
TraesCS7D02G474600	0	1.06404	0	0
TraesCS7D02G475300	-1.46556	-0.977495	0.192467	0.893574
TraesCS7D02G481600LC	-0.624229	-0.327985	0	2.12747
TraesCS7D02G495200	0	0.511808	2.03182	0
TraesCS7D02G495500	0.441061	0.604415	1.15287	0
TraesCS7D02G497400	1.43991	2.60109	3.39561	-0.176071
TraesCS7D02G497800	0.0908139	0.728453	1.713	0
TraesCS7D02G502500	0	0	0	1.0998
TraesCS7D02G503400	2.28855	4.64582	1.08704	0
TraesCS7D02G516600	0	-1.15633	-2.15013	0
TraesCS7D02G516800	0	-0.446718	-1.70571	0.567523
TraesCS7D02G516900	0	-1.00555	-1.76668	0
TraesCS7D02G531600	1.1117	1.96575	-1.39302	-1.40872
TraesCS7D02G535300	0	0.495956	1.42778	0
TraesCS7D02G536900	-0.00258424	0.155233	-0.834667	1.09374
TraesCS7D02G548400	0	0.0033781	-1.32355	-0.494838
TraesCS7D02G549900	0.672907	0.627593	-0.36145	1.07581
TraesCS7D02G551400	-1.26669	-1.37949	1.10391	1.91782
TraesCS7D02G733700LC	0	0	0	2.23308
TraesCSU02G008100	0	1.50308	0	0
TraesCSU02G009400	0.260861	2.57353	0	0
TraesCSU02G016900	0	2.00843	0.9963	0
TraesCSU02G021600	0.668757	0.642738	-0.393974	-1.23199
TraesCSU02G051900	0	0	-1.11945	0
TraesCSU02G056700	1.59022	1.6937	-1.34889	0
TraesCSU02G056900	1.46717	1.93675	-1.93319	-0.465093
TraesCSU02G057000	0	0.490227	-0.985795	1.19801
TraesCSU02G057200	0	0.464067	-0.292068	1.48239
TraesCSU02G057300	0	0.405295	-0.77434	1.18578
TraesCSU02G076400	1.40594	2.64719	1.5786	0
TraesCSU02G092300	0.333658	0.559722	2.24655	0.110121
TraesCSU02G102100LC	-0.631115	-1.63925	0.438929	0
TraesCSU02G106300	0	-0.319176	0.170925	-1.06286
TraesCSU02G121000	0	0	-1.02924	0
TraesCSU02G130400	0	-0.147955	-0.190828	-0.994394
TraesCSU02G137400	0.90323	3.03277	-0.480564	-0.0270575
TraesCSU02G138400	0.739195	1.35176	-0.684818	0
TraesCSU02G144600	-0.571568	-1.37067	0.358987	0.931691
TraesCSU02G144800	-0.748937	-1.29298	0	0.807941
TraesCSU02G146600	-0.430873	0	0	1.57225
TraesCSU02G147100	2.02492	2.24173	-1.74055	0.411807
TraesCSU02G147200	0.441061	1.13364	-0.822798	0.0119746
TraesCSU02G153000	0	1.66761	0.411187	0
TraesCSU02G167700	0.656138	1.38735	-0.801865	-1.09629
TraesCSU02G175000	2.28855	2.70521	0	-0.549594
TraesCSU02G206500	-0.459601	-0.334138	1.2317	-0.639144
TraesCSU02G250000	1.06208	2.36736	-0.0723634	0
TraesCSU02G258400	0	0	0	3.18478
TraesCSU02G263400	0	0	0	1.77935

## Sheet: Syn
	8 min	15 min	30 min	4 h
Traes1000	0	-1.00689	0	-0.53331
Traes1023	0.129006	0	0	1.21403
Traes1087	0	-1.00594	-0.339285	0.245619
Traes1090	0	0	0	1.46225
Traes1099	0	0	-1.95429	0
Traes1141	0	0.492283	1.49641	0
Traes1143	0.298432	0.501418	-1.09313	0
Traes1166	0	0	-1.51547	0.508437
Traes1205	0	0	0	1.12186
Traes1240	0	0.245619	0	2.11916
Traes1256	0	-1.54807	-0.127918	0.754583
Traes1259	0.217278	1.88051	-0.0474085	0.460489
Traes1261	0.493092	1.35229	0	1.57043
Traes130	0	1.92015	1.97003	0
Traes1367	0	1.42645	0	0
Traes1368	0	0	0	1.15612
Traes1380	0.994512	1.14658	-3.02588	1.11889
Traes1381	0.761046	1.3797	-1.26396	1.58901
Traes1382	0	0	0	3.35618
Traes1383	0	0	0	2.69112
Traes1386	-0.890426	-0.320904	1.60871	0
Traes1387	0	-0.230681	-1.23223	0.318989
Traes1412	0	0.444601	2.33241	-0.550426
Traes1419	0.723298	0.00402312	0	1.07036
Traes1422	0.774571	1.18305	0.0639877	0
Traes1428	0	-1.1618	-1.07813	2.15396
Traes1465	0	0	1.53005	0
Traes1469	0.111578	-0.247357	0.924272	-1.27767
Traes1613	-0.379988	1.01735	-0.871285	-1.03272
Traes1676	-0.0804547	0	2.72045	0
Traes1681	0	-0.320904	-0.814817	1.22765
Traes169	0	0.933971	1.65374	-0.649554
Traes1696	0	0	1.09896	0
Traes1700	0	0	1.00189	-0.17976
Traes174	0	-1.51911	0	0
Traes1741	0	0	0	4.26715
Traes1752	0	-0.0832612	0.964891	1.78652
Traes1777	0	0	0.236595	-1.07061
Traes18	0	0.980038	0.909017	0.181542
Traes1827	0	1.20881	-1.08893	0
Traes1831	0	2.51481	0	0.342416
Traes1881	0	0.138351	1.71932	0.0116171
Traes190	0	0	-1.48649	-0.295143
Traes1986	0	-1.056	0	0.0116171
Traes20	0.614556	0.382488	0	1.98418
Traes2048	0	0	0	1.07763
Traes21	0	0	-3.76232	-1.26428
Traes2248	0	2.65154	0	0.756671
Traes2278	0	-1.51404	0	0
Traes2285	0	0.829803	1.3311	0
Traes23	-1.1221	-0.672456	-0.266354	0
Traes2336	0	0	-1.05354	-0.466091
Traes2355	0	0	0	2.70719
Traes2356	0	0	0	3.99236
Traes2404	-0.238195	1.72668	-1.56739	-1.00788
Traes2430	-1.0472	0	1.9103	0
Traes2482	0	0	-2.26359	2.61854
Traes2556	0.0750687	0.245619	-1.98444	0
Traes2573	0	0	-0.251726	-1.24798
Traes2580	0	0	0	-2.02489
Traes2608	0.0340436	0.0837022	-2.30228	1.07193
Traes2634	-2.73725	0.661723	4.49311	-0.825063
Traes269	0.885536	0	-0.00610795	1.85229
Traes2697	0	-0.723793	-1.13768	0.0690063
Traes2746	0	2.32826	4.14342	-1.59094
Traes2753	-1.54094	0.488938	2.23116	-2.23795
Traes2820	-0.273624	0	2.69365	0
Traes2873	0	0.0755261	1.32286	-0.20099
Traes2882	-0.586656	-3.15844	0	-0.599331
Traes2890	0.218013	-0.774743	0	1.62443
Traes2905	0	0	-1.79072	-0.34777
Traes3086	0	0	-1.23149	0
Traes3165	0	1.43055	2.87538	-0.319436
Traes3173	-1.23444	1.71408	2.21746	-2.14633
Traes3202	0	-1.58568	-0.0739452	0.011713
Traes3218	0	1.31739	1.88891	-1.17706
Traes3252	0	0	0	3.89452
Traes3294	-1.46593	0.952282	1.3405	-0.357557
Traes3335	0	-2.50525	0	1.84197
Traes3377	0	0	-1.02996	0
Traes3500	0	0	1.21039	2.56217
Traes3505	0	0	-2.8621	0
Traes3515	0	-1.00032	0	0
Traes3526	0	1.19085	3.05296	-0.642865
Traes3527	0	0	3.41929	0
Traes3531	0	-0.42336	-1.04057	-0.250913
Traes3544	0.22027	1.94692	0.79279	0
Traes3551	0	1.20881	-0.0376374	0.0680733
Traes3577	0	0	1.25506	0
Traes3651	0	0	0	1.02906
Traes371	0	0	-1.17822	0
Traes3760	0	0	-1.82817	0
Traes3779	0	0	1.29136	0
Traes3802	0	0	-1.111	-0.613115
Traes3854	0	0.551952	-2.6718	0
Traes3870	0	-1.46582	0	0
Traes3880	0.556992	1.49034	1.40149	-1.49691
Traes4009	0	-0.10717	0	-1.27393
Traes4039	0	-0.981781	0	0.248656
Traes4065	0	0.547365	1.20563	-0.996557
Traes418	0.818839	1.37777	0	0.311726
Traes420	1.27675	2.36378	-0.0335501	0
Traes4222	0.371264	0	0	2.08903
Traes4239	0	0	-0.921022	1.14255
Traes4263	0	0	-1.08893	-0.884364
Traes4283	0	0	1.94625	0
Traes4284	-0.412129	0	2.17161	0
Traes4300	0	0	2.64805	-0.200448
Traes4302	0	-0.55849	1.51765	0
Traes4335	0	1.61124	1.1115	0
Traes4401	0	-1.79042	0	0
Traes4417	0	-1.62771	-0.263166	0
Traes4507	0	0	-0.972329	-0.725221
Traes452	0	0.0213151	1.06292	0
Traes454	0	-1.00032	0	0
Traes4545	0	1.47189	0	-0.995879
Traes4555	0	0.411622	1.00638	0
Traes4557	-0.982599	0	2.46836	-1.5459
Traes4558	-1.54729	0	1.74355	0
Traes4560	0	1.082	0	-1.3443
Traes4566	0	0	1.23467	-0.914179
Traes457	0	0	0	3.67643
Traes473	0	0	1.45869	0
Traes4754	0.301353	1.50279	0	0
Traes4765	0	0.387395	2.40733	0
Traes4768	-0.592392	-1.18203	-0.580074	0
Traes482	-0.382421	-0.978257	-0.454286	0
Traes4832	0	0	0	2.13542
Traes4870	0.104706	0.258043	1.61019	-0.378667
Traes4923	0.0757572	0.668743	2.03485	-2.50521
Traes4925	-0.485798	-1.54504	0	0
Traes4932	0	0	0.96378	0
Traes4933	0	0.311639	1.97994	0
Traes4952	-2.31699	0.753545	1.71425	-1.32053
Traes4961	-0.94083	0.132357	1.39998	-1.09903
Traes4963	0	0	0	3.57904
Traes4987	0	-1.58796	-0.118953	0.0424776
Traes510	0	0	1.77684	-1.3647
Traes512	0	0	1.16804	-0.554982
Traes513	0	0	1.9429	-0.554982
Traes5200	0	0	-1.36157	0
Traes5288	0.362244	0.078796	1.27421	-0.0229734
Traes5289	0	-1.04874	-0.0270246	0.987455
Traes5338	-0.227392	0	2.40733	-0.840853
Traes5358	0	1.15061	0.20438	-1.53082
Traes5382	-0.089362	0	1.1517	-0.0415932
Traes5385	-1.28483	0	2.50841	-0.0670501
Traes5386	0	1.506	0.731222	0
Traes5387	0	-0.212544	1.43932	0
Traes5391	0	0	-0.21811	3.18811
Traes5394	0	-0.587756	0.0177529	1.73447
Traes5398	0	0	1.56706	0
Traes543	0	0	0	1.09557
Traes5431	0.122056	0	0	1.70723
Traes5433	0	-0.954639	0.25197	0
Traes5436	0	0	0	3.55365
Traes5454	0	-1.056	0	0
Traes5456	1.70421	0.419666	0	0
Traes5478	0	1.3415	0.377125	1.43133
Traes5502	0	-1.43122	0	0
Traes5516	0	0.326919	-2.14399	-0.714378
Traes5518	-1.42298	0	0.18793	0
Traes5522	0	-0.558744	0	1.3715
Traes5560	1.47052	2.79299	0	0.112863
Traes565	-0.437234	0.809261	1.81738	-0.518533
Traes5664	0	-1.41624	0	0.208014
Traes5684	0	-0.741732	-0.80581	1.3715
Traes5729	0	1.09642	1.03724	-1.40805
Traes5778	0	0.23284	1.71502	-1.92141
Traes5810	0	-1.00032	0	0
Traes5898	-0.627549	-1.09946	0	0
Traes5964	0	-1.1786	0	0
Traes6046	0	0.374535	1.39653	-1.44014
Traes6090	1.31842	0.863949	-4.845	0
Traes6110	0	0	0.316792	1.61437
Traes6122	0	0	0	1.32759
Traes6137	0	-0.13696	-1.53192	0.142174
Traes6162	0	0.739049	0.960976	0
Traes6228	0.0947329	1.90043	-0.0487015	-2.24798
Traes6256	0	0	-0.274859	-1.81037
Traes6267	0	0	0	2.95985
Traes6296	-0.793134	-2.24	-0.871619	1.99473
Traes6316	0	0	-3.58426	-0.124724
Traes6320	0	-1.0531	-0.109048	0
Traes6328	0	-1.15776	0	0
Traes6408	0	-1.12202	-0.310924	0
Traes6439	0	0	-1.89835	1.25194
Traes644	0	0.6312	1.03886	-0.0903961
Traes6449	0	-0.142155	0	1.12186
Traes6452	0	1.20388	-0.924931	0.190865
Traes6490	-0.864074	0	1.4444	-1.14722
Traes6513	0	0	1.40502	0
Traes6530	0	0	2.4229	-0.429403
Traes6543	0.628193	1.278	-3.90219	0
Traes6608	0	0	1.45991	0
Traes6624	0	0	2.23643	0
Traes6630	0	-0.182797	-1.17582	0
Traes6664	0	3.27562	-1.05144	-3.55682
Traes6672	0.92047	1.22776	0.873063	0.814756
Traes6697	0	0	1.84978	-0.587943
Traes6701	-0.0572019	-0.708119	-1.32128	-0.222125
Traes6744	-0.46841	-1.10632	0	0
Traes6771	0	-1.49151	0	0
Traes6791	-0.158412	-0.144121	0	-0.993096
Traes6817	0	0	-1.24803	0
Traes6851	0	0.246159	-1.43157	0
Traes6908	0	0	-5.05151	-0.746396
Traes6924	0.254369	0.138351	-4.92894	-2.22186
Traes6995	0	0	-0.108199	1.33333
Traes6996	0	0.295867	3.84768	0.223121
Traes6998	0	0	1.82868	0
Traes7	0	0	1.33843	0
Traes7001	0	0	1.16804	0
Traes7005	0.288306	0	0	1.39009
Traes7010	0.380923	0	0	1.20475
Traes7060	0	1.68593	-0.831319	1.20895
Traes7063	0	-1.00754	-0.257016	0
Traes7068	0.259585	0	0	-1.40099
Traes7075	0	0	0	1.90386
Traes7142	0	0	-0.99188	-0.902216
Traes715	0	0	0.743638	-1.27564
Traes7199	-0.675842	0.476624	2.66164	-0.409207
Traes7202	0	0.832397	1.16429	-0.829194
Traes7203	0	0.355085	1.65546	0
Traes7231	1.66395	2.71557	0	0
Traes7281	0	0	1.50714	-0.0402608
Traes7317	0	0	-1.06303	0
Traes7337	0	0	3.44618	0
Traes7340	0	0	2.25059	0
Traes7341	0	-0.138247	-0.258752	1.12186
Traes7356	0	-2.0881	0	0
Traes7358	-0.107412	-1.0777	0.125791	0
Traes7375	-1.10981	0	0	-2.27753
Traes7400	0.177161	-2.54633	0	2.84243
Traes7412	0.574965	0	0.410514	4.44359
Traes7414	0.0750687	1.46685	0	1.93678
Traes745	0	-0.990953	0	0.525314
Traes7463	0	0	-0.202168	1.90386
Traes7468	0	0	0	2.50984
Traes7470	0	0	0	1.07193
Traes7471	0	0	1.72195	0
Traes7514	0	0	-1.23203	0
Traes7583	0.320448	-1.07879	0.725523	0.942428
Traes7722	-0.256369	0	0.024847	-2.05253
Traes7724	-1.04276	-0.175319	0	0
Traes7734	0	0.720645	2.60726	-0.223216
Traes7741	0	1.78698	0.915225	0
Traes7749	0	0	0.218775	-1.07061
Traes789	0	-1.68388	-0.886782	0
Traes7999	-1.2887	-0.256883	0	0
Traes8014	0	1.68216	3.86206	-0.265567
Traes821	1.16902	1.89408	-0.320282	1.35807
Traes822	1.81236	2.5779	-0.108431	1.24499
Traes823	0.851457	2.67219	0	0.0369053
Traes869	0	-1.41624	0	0
Traes896	0	0	-1.21035	0
Traes989	0	-1.00607	0	0
TraesCS1A02G000100LC	0	-0.966619	0	0
TraesCS1A02G000900	0	-0.930078	-0.72765	1.03694
TraesCS1A02G001800	0	0	-1.67391	-0.241501
TraesCS1A02G005500	0	-0.188448	-0.0990933	1.71906
TraesCS1A02G005800	0.759908	0	-0.772556	1.13962
TraesCS1A02G007900	0	0	-1.8082	0
TraesCS1A02G021000	-0.317463	-0.753021	3.11249	0
TraesCS1A02G021400	0	0	3.10157	0
TraesCS1A02G024600	0	-1.30564	-0.121248	0
TraesCS1A02G029300	0.482936	-0.410344	0.0843402	1.47995
TraesCS1A02G029800	1.00206	1.28773	0.667577	-0.727033
TraesCS1A02G030000	0.146107	0.789498	-2.65105	-1.28714
TraesCS1A02G030700	0	-1.0531	0	0
TraesCS1A02G032900	0.217705	0.116808	-0.606094	2.1217
TraesCS1A02G033200	0	0.00825554	0.976803	0
TraesCS1A02G033500	0	0	-1.88448	-0.30433
TraesCS1A02G033600	0	0.245619	-3.61109	-0.0724912
TraesCS1A02G036200	0	0	-1.1785	0
TraesCS1A02G039800	0	0	-0.165643	-1.07341
TraesCS1A02G041300	0	1.87623	0	4.06263
TraesCS1A02G041400	0	2.33158	-2.14033	3.74211
TraesCS1A02G044600	0	0	-0.962098	0
TraesCS1A02G048700	0.574965	1.27772	0.0168551	0
TraesCS1A02G050100	-0.324816	-1.25535	-0.312087	0
TraesCS1A02G056200	-0.164999	0	0	-1.0225
TraesCS1A02G056600	0	0	1.32951	0
TraesCS1A02G056700	0	1.25918	2.52731	0
TraesCS1A02G057200	0.194646	0.956146	-3.13799	-0.0544232
TraesCS1A02G058400	0	-0.0468687	-1.04134	0.27003
TraesCS1A02G058900	0	0	-1.14047	0
TraesCS1A02G059100	0	0.99857	-1.28814	2.91956
TraesCS1A02G061700	0	0	-1.18366	0
TraesCS1A02G066400	0	0	-2.29172	-0.729659
TraesCS1A02G066900	-0.188929	-0.871533	-0.839044	1.36011
TraesCS1A02G069300	0	0.68915	-1.14188	0.65955
TraesCS1A02G069900	0	0.523022	-1.15158	-1.36614
TraesCS1A02G070400	0.0583229	0	1.89834	-1.22446
TraesCS1A02G076500	0	0	1.29136	0
TraesCS1A02G076900	-0.538424	-2.54452	-0.384171	0
TraesCS1A02G077700	0	0.0960629	-1.51633	1.09903
TraesCS1A02G078800	0	-0.342896	-1.11264	1.20029
TraesCS1A02G079400	0	0	-2.45272	0.385015
TraesCS1A02G080600	0.289995	-0.347482	-1.16644	1.17218
TraesCS1A02G080700	0	-1.28992	-1.23032	2.41294
TraesCS1A02G082200	0	0	0.545766	0.970119
TraesCS1A02G082500	0.514983	0.476438	1.13393	0.0742845
TraesCS1A02G084300	0	0.492283	-2.41643	-0.99129
TraesCS1A02G091300	0	-0.413543	0	1.0065
TraesCS1A02G092900	0	0.343141	1.33436	-0.294028
TraesCS1A02G096500	0	0	0.998228	-0.324806
TraesCS1A02G097000	0	0	-1.26945	-0.684407
TraesCS1A02G099000	-0.585128	-2.146	0	0
TraesCS1A02G104300	-0.735846	0.407912	-0.487614	-1.64264
TraesCS1A02G105300	0	0	-1.00756	0
TraesCS1A02G105400	0	1.13558	0.415591	0
TraesCS1A02G106600	0.186324	1.05268	0	0
TraesCS1A02G115700	0.909005	0.862074	-0.986327	3.34117
TraesCS1A02G116900	0.966708	0.208356	-0.93143	0.957668
TraesCS1A02G118400	0	-0.178345	-1.45854	0
TraesCS1A02G119100	0	0.980038	0	0
TraesCS1A02G119500	0	-0.524669	0	1.09584
TraesCS1A02G119600	0	0	-1.88093	0
TraesCS1A02G121500	0	0	-0.202168	-1.81037
TraesCS1A02G122800	-0.968562	0	0	0
TraesCS1A02G123700	0	0.708724	-1.53782	5.81271
TraesCS1A02G123900	0	-1.18608	0	0
TraesCS1A02G124600	0	0	1.23974	0
TraesCS1A02G125900	0	0	0	2.25645
TraesCS1A02G126900	0	0	-1.13216	0
TraesCS1A02G143600	0	0	-1.26147	0
TraesCS1A02G143900	0	0.977747	-0.437695	1.27382
TraesCS1A02G148300LC	0	0	0	1.90386
TraesCS1A02G148400	0	0.832783	0.979081	0
TraesCS1A02G149300	0	0.0837022	-3.34966	0.322742
TraesCS1A02G150400	0	-0.98526	0.216413	-0.00779557
TraesCS1A02G158600	0	-0.319752	0.0874057	1.11209
TraesCS1A02G159100	0	0.529545	1.12122	-0.395804
TraesCS1A02G162800	0	-1.16728	0	0.104437
TraesCS1A02G165700	0.100057	0.501925	-2.51037	0
TraesCS1A02G165900	0	0	0	1.04979
TraesCS1A02G166100	0.407439	1.36837	1.09232	0
TraesCS1A02G167100	0.053857	1.06153	0.35216	0
TraesCS1A02G170000	0.487021	0	0.811852	1.47614
TraesCS1A02G171000	-0.0695617	0	-1.14917	-1.28347
TraesCS1A02G172700	0	0	-1.21584	-0.196124
TraesCS1A02G173100	0	0.253049	-3.83323	-1.04149
TraesCS1A02G173800	1.19179	1.60636	-0.816581	2.50415
TraesCS1A02G174700	0	-0.17229	-1.17907	0
TraesCS1A02G175200	0.228405	0.211301	-1.93745	-0.435517
TraesCS1A02G176210LC	0.0849636	0.696729	2.24193	-1.09014
TraesCS1A02G177000	0	0	-1.20543	0
TraesCS1A02G180000	0	-1.44047	0	0
TraesCS1A02G181000	0	1.88341	0	4.76393
TraesCS1A02G183800	0	-0.0216354	0	1.00471
TraesCS1A02G185200	0	-0.279658	-1.88093	0
TraesCS1A02G185700	0	-1.64482	0	0.79996
TraesCS1A02G186100	0.384209	0	0	2.23654
TraesCS1A02G186400	0	0	0.0216978	0.989199
TraesCS1A02G186700	0	0.5256	1.52249	0.0192343
TraesCS1A02G189100	0	0	0	0.9835
TraesCS1A02G191800	0	0	-3.79996	-0.532697
TraesCS1A02G193000	0	-0.0617144	-0.132488	1.27583
TraesCS1A02G193500	0	0	-0.421636	1.0503
TraesCS1A02G195500	0	0	-1.01823	0
TraesCS1A02G195700	0	0	1.27832	0
TraesCS1A02G196500	0	0.225105	-2.65615	-0.17933
TraesCS1A02G197200	0.39167	0.24196	-0.258448	1.04506
TraesCS1A02G198600	0	0.0333663	-0.793589	1.05079
TraesCS1A02G199600	-0.220135	-0.97247	-0.00521095	0
TraesCS1A02G200000	0	0.922418	-2.18443	-1.60738
TraesCS1A02G201600	0	1.00004	-0.544233	0
TraesCS1A02G203600	-1.02388	0.858214	1.98992	-1.16017
TraesCS1A02G203700	-1.0212	0.919728	0.922583	-3.19252
TraesCS1A02G204200	0	-0.235264	-0.407812	1.60665
TraesCS1A02G207900	0	0	0.973579	0
TraesCS1A02G211000	0	0.380456	0	-1.22848
TraesCS1A02G211300	0	0	-1.4094	0
TraesCS1A02G211500	0	0	1.27201	0
TraesCS1A02G212000	0	0	-2.12514	-1.93832
TraesCS1A02G212700	0	-1.50476	0	0
TraesCS1A02G215900	0	0.103058	-1.08893	1.40217
TraesCS1A02G217200	0	0.952877	0.930556	0
TraesCS1A02G218100	0.624728	0	0	-2.39041
TraesCS1A02G218600	0	0.895054	-0.00988983	2.66044
TraesCS1A02G221700	0.241774	0.530149	0.967261	0
TraesCS1A02G225000	0.328525	0.249064	-0.0378046	1.73105
TraesCS1A02G228100	0	-0.280602	0	1.25372
TraesCS1A02G228500	0	0	0	1.53576
TraesCS1A02G234600	-0.888625	-1.81855	-0.00641639	-1.11344
TraesCS1A02G238800	1.68067	0.0748686	0.523903	1.83739
TraesCS1A02G239000	0	-1.05448	-0.0185819	0
TraesCS1A02G239400	0	0.557967	1.94625	0
TraesCS1A02G239600	0.441861	0.868759	-1.37719	1.52195
TraesCS1A02G239700	0	0.654289	-1.15457	1.13551
TraesCS1A02G242400	0	0.138351	0	1.54955
TraesCS1A02G249700	0	-0.118325	0	1.44079
TraesCS1A02G251200	0	0.315593	-1.76325	-0.51008
TraesCS1A02G252400	0	0	-1.42234	-0.230203
TraesCS1A02G257500	0.239009	1.215	-0.586439	0.482842
TraesCS1A02G258800	0	0.723499	-0.964661	0.0690063
TraesCS1A02G259700	0	0	-2.16263	-1.10276
TraesCS1A02G261400	0	0	1.47825	0
TraesCS1A02G263700	0	0	0	3.25771
TraesCS1A02G264500	0	-1.28323	0	-0.00887863
TraesCS1A02G265200	0	-1.09154	1.21766	0
TraesCS1A02G265700	0	0.995408	1.19105	1.83998
TraesCS1A02G265800	0	0	-0.121344	4.64168
TraesCS1A02G265900	0	1.28005	1.20848	0.877204
TraesCS1A02G266100	0	0	0	4.17013
TraesCS1A02G267900	0	0	-1.63163	0
TraesCS1A02G268600	0	0.000293978	-1.92282	-0.696195
TraesCS1A02G275200	0.940133	0.302544	0.253955	1.06017
TraesCS1A02G275900	0	0.20023	3.8665	0
TraesCS1A02G276200	0	0	1.04204	0
TraesCS1A02G277100	0	0	-1.69016	0
TraesCS1A02G278800	0.133967	0.485194	-1.24559	0.514789
TraesCS1A02G279100	0	-1.00415	0	0
TraesCS1A02G279500	0	0.0700542	-0.959343	-0.976174
TraesCS1A02G281000	1.09985	0.911876	-0.274019	0
TraesCS1A02G281100	0	0	-1.46571	0.102803
TraesCS1A02G282600	0.667596	1.67191	-1.04162	1.90995
TraesCS1A02G283200	0.219942	0	-0.234207	1.43453
TraesCS1A02G284800	0	0.246278	1.14196	-0.465565
TraesCS1A02G285000	0.184158	0	0	1.89632
TraesCS1A02G286300	0	0.732053	1.31947	-0.376309
TraesCS1A02G287000	0	0	0	2.13174
TraesCS1A02G287400	0	-1.03304	0	0
TraesCS1A02G289300	0	0	0	1.00301
TraesCS1A02G289900	-0.402919	0	-0.313738	-1.11535
TraesCS1A02G290100	-0.309475	0	0	-1.71019
TraesCS1A02G290200	0	0	0	-1.02486
TraesCS1A02G290400	0	1.03621	1.85366	-0.17976
TraesCS1A02G295800	0	0	-1.00657	3.17365
TraesCS1A02G296300	0	0	1.09547	0
TraesCS1A02G298600	0	0.910278	1.09693	0
TraesCS1A02G298800	0	-0.159699	-1.13215	0
TraesCS1A02G299100	0	0	0	2.22299
TraesCS1A02G299200	-0.473705	-1.00373	0	0
TraesCS1A02G300000	0.652479	0.376563	2.21028	0.0916734
TraesCS1A02G301100	0	1.06863	0.00659198	0.301124
TraesCS1A02G301400	0	-0.697802	-0.993969	0
TraesCS1A02G302500	0	0	-0.959343	0
TraesCS1A02G303600	0	-1.2017	0	3.04763
TraesCS1A02G304900	0	0	1.30388	0
TraesCS1A02G306600	0	2.49532	-7.48295	-2.56059
TraesCS1A02G307400	0	0.80264	1.34375	-0.441355
TraesCS1A02G308500	0	0	-1.05663	-0.709439
TraesCS1A02G310600	0	0	2.26739	0
TraesCS1A02G311100	0	0	0	1.55666
TraesCS1A02G312400	0	0	-0.00393727	2.19265
TraesCS1A02G312700	0.845793	0	0	1.56675
TraesCS1A02G313300	0.0397082	0.415856	-2.57253	-0.423081
TraesCS1A02G314300	1.47745	0.459353	0.258516	0
TraesCS1A02G325400	0	0	0	2.70807
TraesCS1A02G325500	0	0	0.667935	1.9219
TraesCS1A02G326100	0	0	-2.62971	-0.220169
TraesCS1A02G329500	1.53289	0.43789	-3.20157	4.45408
TraesCS1A02G329600	0	0	0	3.03513
TraesCS1A02G332200	0	0	-0.956256	0
TraesCS1A02G334100	0.417295	0	0	2.98027
TraesCS1A02G335200	0	2.89142	0	-0.525358
TraesCS1A02G342000	0	1.6354	0	0
TraesCS1A02G342900	0	-0.457177	1.37472	0
TraesCS1A02G343000	0	0	2.16766	0
TraesCS1A02G343300	0.711062	0	-0.193334	1.59442
TraesCS1A02G348500	0	0	0	1.48255
TraesCS1A02G350400	0	0	1.52415	0
TraesCS1A02G351300	0	0.120083	0	-0.988326
TraesCS1A02G352500	0	-0.336826	-1.07813	0
TraesCS1A02G355300	-0.982055	1.26926	2.28969	-1.10364
TraesCS1A02G355500	0	0	0	1.15331
TraesCS1A02G357300	0	0	0	1.29254
TraesCS1A02G358100	0	0	0	-3.41597
TraesCS1A02G358400	0	0	-0.0916596	-2.29792
TraesCS1A02G358600	0	0	-0.358288	1.85194
TraesCS1A02G360400	0	-1.32179	0.440795	0.322742
TraesCS1A02G363800	0.352359	0	0	2.26199
TraesCS1A02G364000	0	0	0	5.73567
TraesCS1A02G364200	-0.0465257	-1.25523	0	0
TraesCS1A02G364800	0	0	0	-1.51333
TraesCS1A02G365800	0.204162	0	0	1.45062
TraesCS1A02G365900	0	0	-2.07659	0.0539632
TraesCS1A02G367200	1.00349	0	1.04967	0
TraesCS1A02G368400LC	0	0.688174	0	1.74677
TraesCS1A02G369600	0.485066	0.236634	-1.31637	0.992587
TraesCS1A02G370700	0	0	1.57775	0
TraesCS1A02G371600	0	-1.29956	0	0
TraesCS1A02G372400	0	0.223755	0	1.86489
TraesCS1A02G374200	0	0.159222	-1.88945	0.89223
TraesCS1A02G374300	0	0.739049	-2.00354	1.37926
TraesCS1A02G375600	0	-1.56081	0.342169	1.15184
TraesCS1A02G376400	0	1.09072	0	0
TraesCS1A02G378000	0	1.22933	0.860085	-0.367853
TraesCS1A02G378500	0.119835	0.754191	1.98689	0
TraesCS1A02G381500	0	0	0	1.41643
TraesCS1A02G383200	0	0	-1.25481	0
TraesCS1A02G383400	0	0.630088	1.29136	0
TraesCS1A02G383500	0	0	1.12293	-0.615273
TraesCS1A02G383800	-0.855845	0.115079	0.657253	-1.24044
TraesCS1A02G384300	0	2.26496	-0.0952533	1.68109
TraesCS1A02G384400	-0.238898	-0.840502	-1.10876	1.73043
TraesCS1A02G384800	2.49937	1.14538	0	0
TraesCS1A02G386500	0	0	1.70539	0
TraesCS1A02G387600	0	0.555095	2.18782	-1.31897
TraesCS1A02G390500	-0.128646	-0.561159	0.597404	-1.13322
TraesCS1A02G391900	1.83037	1.64396	0	0
TraesCS1A02G392000	0.458242	1.4039	-2.9279	-0.583849
TraesCS1A02G395100	0	-1.334	0.0477961	0
TraesCS1A02G396200	0.238342	0.500162	-2.63946	0.363948
TraesCS1A02G396400LC	0.282876	-2.3042	0	1.58506
TraesCS1A02G396700LC	0	0.0595443	0.467182	0.960877
TraesCS1A02G396800	0	1.49771	-3.4156	0.468377
TraesCS1A02G397400	0	0.546429	1.31058	0
TraesCS1A02G397500	0	0.456754	1.30208	-0.280672
TraesCS1A02G399800	0	0.341447	1.09773	-0.431162
TraesCS1A02G402500	0	0	1.19554	0
TraesCS1A02G403300	0.286393	-0.026654	-1.16871	-0.367608
TraesCS1A02G403800	0	0	-2.04622	-1.32003
TraesCS1A02G404200	0.551211	1.94824	1.12056	0.777253
TraesCS1A02G406300	0	0	0	1.46394
TraesCS1A02G406500	0	0	-2.28429	0
TraesCS1A02G407200	0	0	2.31034	0
TraesCS1A02G410300	0	1.87623	0	0
TraesCS1A02G414000	0	-0.0217221	0.10158	2.68882
TraesCS1A02G418700	-0.262506	-0.999417	0	0.0235897
TraesCS1A02G419000	-0.0539933	0	0	-1.07341
TraesCS1A02G420900	0	-1.61445	0	0
TraesCS1A02G421000	0	-0.097341	0	0.955544
TraesCS1A02G423100	0	1.02762	0	-0.291043
TraesCS1A02G423800	1.17491	1.11162	0.510604	1.06164
TraesCS1A02G424000	0	0	1.21766	-0.673189
TraesCS1A02G426700	0	-1.71709	0	0.204107
TraesCS1A02G433500	0	0	-1.31657	1.78559
TraesCS1A02G443900	0.340048	-0.0576063	0.313463	1.65553
TraesCS1A02G463700LC	1.55641	0.842294	2.17541	0
TraesCS1A02G464100LC	0	0	-0.623	2.62983
TraesCS1A02G489900LC	0	0	-0.973203	0
TraesCS1A02G530900LC	0	0	0	3.1067
TraesCS1A02G601700LC	0	-1.34556	0	0
TraesCS1B02G000600	0	0	-2.19394	-0.900651
TraesCS1B02G001000	0	0	0	-0.961757
TraesCS1B02G008000	0.213337	0	-0.603415	1.86886
TraesCS1B02G011500	0	-0.151137	-1.20939	0
TraesCS1B02G017800	0	0	0	0.979042
TraesCS1B02G020600	-0.447744	-0.38708	1.22117	0
TraesCS1B02G022300	-0.476825	0	0.990563	0
TraesCS1B02G032700LC	0	1.40651	-2.27806	2.22261
TraesCS1B02G034000	0	0	-1.88093	0.855297
TraesCS1B02G034100	0	0	0	2.79528
TraesCS1B02G035100	0	1.63419	-0.589034	3.93665
TraesCS1B02G036900	0	0.433943	1.0678	-1.21887
TraesCS1B02G037100	0	0	-1.08893	0
TraesCS1B02G038100	0	-1.85301	0	0.301124
TraesCS1B02G041400	0	0.115186	1.78267	-0.178343
TraesCS1B02G042300	0	0.103058	-2.39238	0
TraesCS1B02G046300	-0.856921	-1.42868	0	0
TraesCS1B02G062400	0	0.280739	2.42301	-1.35286
TraesCS1B02G066000	0	0	-0.98473	0
TraesCS1B02G073900	0.219043	0.868759	1.1813	-2.26572
TraesCS1B02G074100	1.50482	1.98164	2.59615	0
TraesCS1B02G075200	0	0.370032	-3.12552	-1.09934
TraesCS1B02G077500	0	0.073655	-0.677213	2.45455
TraesCS1B02G080500	0.247926	0	-0.952415	0.86297
TraesCS1B02G084700	0	0	-1.55224	-0.0205857
TraesCS1B02G085100	0	0	0	1.31019
TraesCS1B02G085200	0	-0.775251	-0.510307	1.06551
TraesCS1B02G088400	0	0	-0.396847	-1.13406
TraesCS1B02G088600	0	0	-0.0520083	0.979298
TraesCS1B02G088900	0.170433	0	1.52613	-0.755675
TraesCS1B02G089900	0	1.13647	0	0.223121
TraesCS1B02G090600	0	1.6832	0	0
TraesCS1B02G095000	0	-1.10161	0	0
TraesCS1B02G095800	0	0.223287	-1.08463	0
TraesCS1B02G096900	0	1.33979	-3.31745	1.17552
TraesCS1B02G097400	0	0	-1.45158	0
TraesCS1B02G097800	0	-0.167465	1.4113	0
TraesCS1B02G098600	1.52988	0	-1.40119	1.19328
TraesCS1B02G098700	0.104147	-1.12775	-0.904855	1.29995
TraesCS1B02G098800	0	0	-1.04076	0
TraesCS1B02G099600	0	0	0	0.966563
TraesCS1B02G100100	0.935258	0.931927	1.11836	0.658462
TraesCS1B02G113300	0	0	0	-1.14295
TraesCS1B02G115900	-0.0636487	1.05825	-0.727432	-1.4303
TraesCS1B02G119600	0	1.30593	3.18238	-1.56833
TraesCS1B02G119700	0	1.25927	2.97798	0
TraesCS1B02G120600	0	0.664284	1.16162	-0.322027
TraesCS1B02G121600	0	0	0.823464	-1.14141
TraesCS1B02G122800	0.495831	1.39697	3.01806	-1.17706
TraesCS1B02G124100	0.139616	1.04994	-0.378719	0
TraesCS1B02G125800	0	0.986801	0	0
TraesCS1B02G126900	0	-0.106609	-0.979745	0
TraesCS1B02G127200	0	0.132654	1.02528	-0.221166
TraesCS1B02G128000	0	0	0	1.11325
TraesCS1B02G129100LC	0	0	0	1.76263
TraesCS1B02G130000	1.98586	0	0	0
TraesCS1B02G135700	0	0	-1.13028	3.8251
TraesCS1B02G136700	0.29439	0.610953	0.818442	-1.98871
TraesCS1B02G136800	1.36695	1.45381	-1.15044	-1.7855
TraesCS1B02G138100	0	0	-1.24212	0
TraesCS1B02G138500	0	0	-1.09711	0.108479
TraesCS1B02G138600	0	1.19024	-0.903767	0
TraesCS1B02G139000	0	0	-1.34896	0
TraesCS1B02G141100	0.465359	0.902002	2.23793	-0.420223
TraesCS1B02G143100	-0.163147	-1.00032	0	0.208014
TraesCS1B02G144300	0	0.477987	0.987309	0
TraesCS1B02G144700	0.366476	0	-0.964928	0.181542
TraesCS1B02G145300	0	0	-2.77007	2.63529
TraesCS1B02G147700	0	0	-1.34084	0
TraesCS1B02G157000	0	-0.482282	0.951156	0.285481
TraesCS1B02G159400	0	0	-1.11887	0.181681
TraesCS1B02G159700	0	0.291228	0	-0.961757
TraesCS1B02G161300	0	1.04316	0	0.544459
TraesCS1B02G167200	0	0	-2.94864	0
TraesCS1B02G167800	0	-1.35744	-0.188363	0
TraesCS1B02G168500	0	0	-2.8621	0
TraesCS1B02G170100	0	0.164954	-1.65235	-0.264788
TraesCS1B02G170200	0	1.38021	-0.916837	0
TraesCS1B02G174600	0	-0.662871	0.363524	1.5483
TraesCS1B02G174800	0	0.430702	0.990522	-0.377151
TraesCS1B02G182400	0	0.162531	-2.88969	-0.198189
TraesCS1B02G186300	0	0.708038	-1.59165	-1.24006
TraesCS1B02G187600	-0.944332	-1.41624	0	0
TraesCS1B02G188300	0	0	-1.50222	2.26571
TraesCS1B02G188500	0	0	-0.962098	0
TraesCS1B02G189400	0.295743	0.931984	-2.38607	-0.361976
TraesCS1B02G190600	0	1.03036	-0.498615	0.826624
TraesCS1B02G191200	0	0	-2.11046	-0.414721
TraesCS1B02G191600	0	0	-1.03714	-0.430454
TraesCS1B02G191800	0	-1.056	0	0
TraesCS1B02G195500	0	0	0	2.62192
TraesCS1B02G196800	0	0	-0.17618	0.981537
TraesCS1B02G197000	0	1.13612	0	0
TraesCS1B02G199500	0	0	-1.6946	0
TraesCS1B02G199600	0.362323	1.11243	0.0502991	2.88949
TraesCS1B02G200600	1.14845	0	-1.15526	-0.784851
TraesCS1B02G203000	0	-0.691163	0	1.00915
TraesCS1B02G205300	0	0	0	0.976176
TraesCS1B02G206800	0	-0.0847125	-4.03918	-0.176384
TraesCS1B02G208500	0	0	-0.195971	0.962443
TraesCS1B02G211100	0	0	-2.36688	-0.269816
TraesCS1B02G213600	0.334652	0.462976	-0.373187	1.2693
TraesCS1B02G214700	0	0.718098	-2.69845	-1.27145
TraesCS1B02G215800	0	0.587418	-1.08315	0
TraesCS1B02G217600	0	0.393699	2.39467	-0.796214
TraesCS1B02G225000	0	0.13033	-0.230218	-1.74273
TraesCS1B02G225700	0	0	-2.51066	-2.54291
TraesCS1B02G226200	0	-2.00868	0	0
TraesCS1B02G229400	0.291845	0	-0.0151098	2.02685
TraesCS1B02G230200	0.424245	0.288229	1.10653	0
TraesCS1B02G230300	0	1.17579	0.217569	0
TraesCS1B02G232100	0	0.375702	0	2.95985
TraesCS1B02G232700	0	0	-1.88093	0
TraesCS1B02G234900	0.298522	0.0707575	1.84222	0.831827
TraesCS1B02G236600	0	0	-0.653651	1.07832
TraesCS1B02G238200	0.27991	0.223624	-1.65905	1.71931
TraesCS1B02G242700	0	0	-0.364947	2.81379
TraesCS1B02G245800	0	1.13647	0	3.02176
TraesCS1B02G249000	-0.203346	-2.35778	-1.17405	-0.950231
TraesCS1B02G250900	1.6279	1.06863	0.509966	1.29074
TraesCS1B02G251600	0	0	1.23101	0
TraesCS1B02G251800	0.911799	0.886309	-2.11796	1.87175
TraesCS1B02G251900	0.529783	0.747946	-1.48487	2.00701
TraesCS1B02G253600	1.41655	-0.057266	0	0.169015
TraesCS1B02G261800	0.487884	0.682406	-2.08292	-0.742682
TraesCS1B02G268000	1.60837	3.73691	-1.60294	3.13957
TraesCS1B02G269500	0.0945452	0.494888	0	1.57143
TraesCS1B02G272200	0	0	0.991785	0.277108
TraesCS1B02G272700	0	0	-1.50226	0
TraesCS1B02G273000	0	0.594087	1.03257	-1.09743
TraesCS1B02G273200	0	0	-0.971476	0
TraesCS1B02G274300	0	0	0	2.91477
TraesCS1B02G274700	0	0	1.07838	-0.132384
TraesCS1B02G276500	0.172553	0.363546	0.502764	0.959321
TraesCS1B02G276700	0	0	0.0398519	1.73028
TraesCS1B02G276800	0.23132	0.415951	0.565627	1.48903
TraesCS1B02G276900	0.388616	0.989221	0.300467	1.29676
TraesCS1B02G277000	1.35847	2.77907	-2.36888	3.98578
TraesCS1B02G278600	0	-0.130361	-1.35039	0
TraesCS1B02G279100	0	0.103058	-2.8621	0
TraesCS1B02G281200	0	1.74972	2.59678	-0.716275
TraesCS1B02G283400	0	0	2.69365	0
TraesCS1B02G283900	0.352519	0	0	1.75913
TraesCS1B02G285100	0	0	2.64805	0
TraesCS1B02G288600	0	0.870719	-1.38913	-1.228
TraesCS1B02G290600	0	0	0	1.85833
TraesCS1B02G290700	0	0	0	0.972329
TraesCS1B02G291500	1.37731	0.51454	-0.87299	2.15562
TraesCS1B02G294200	0	0.361331	1.13263	0
TraesCS1B02G294300	0	0	1.37442	2.21976
TraesCS1B02G296300	0	0	-1.04702	-0.400182
TraesCS1B02G297900	0	0	0	0.988226
TraesCS1B02G299300	-0.757345	0	-0.151018	-1.43731
TraesCS1B02G299600	0	0	0.359692	-1.74112
TraesCS1B02G304600	0	1.04153	0.155208	0
TraesCS1B02G304800	1.05064	0	0	4.95614
TraesCS1B02G305200	0	0	1.05066	0.0560112
TraesCS1B02G308200	0	0.739049	1.74466	0
TraesCS1B02G308600	0.0677538	0.0717652	0.97993	0
TraesCS1B02G308900	0	0	-0.833122	3.33011
TraesCS1B02G309000	-0.250101	-1.09154	-0.297388	0
TraesCS1B02G310100	1.53587	0.71071	1.68552	0
TraesCS1B02G314000	0.17025	0	0	2.77989
TraesCS1B02G314700	0	0	0.705698	-1.07341
TraesCS1B02G316000	0.707223	0	-1.11012	1.35847
TraesCS1B02G317500	0.66249	3.77324	-6.72339	-1.95004
TraesCS1B02G318500	0	0	-1.22568	0
TraesCS1B02G324300	1.28994	0	0	1.92248
TraesCS1B02G325100	0.151313	0.281036	-2.95353	-0.743081
TraesCS1B02G326600	1.34993	0	1.01152	0
TraesCS1B02G332200	0	-0.992464	0	0.333545
TraesCS1B02G332700	0	0	-1.15943	-0.353842
TraesCS1B02G339500	0	0	-1.20963	0
TraesCS1B02G341600	0	0	1.69217	0
TraesCS1B02G345800	0	-1.09331	-0.510255	0
TraesCS1B02G347400	0	0	0	2.65696
TraesCS1B02G352000	0.915267	0	0	1.3196
TraesCS1B02G356100	0	-0.224617	2.21652	0
TraesCS1B02G361500	0	0.904604	1.76552	0
TraesCS1B02G366300	-0.862097	1.14717	2.95011	-0.778581
TraesCS1B02G366400	0	0	-0.338861	1.90285
TraesCS1B02G369400	0	0	-0.989965	0
TraesCS1B02G370900	0	-0.630874	0.146988	1.58053
TraesCS1B02G371300	1.28947	0	0.0663832	0
TraesCS1B02G374900	0.418154	0	0	-3.42052
TraesCS1B02G375100	0.407057	0	-0.174628	0.955544
TraesCS1B02G375400	1.3043	0.573833	1.18489	0
TraesCS1B02G375900LC	0	0	0	2.49243
TraesCS1B02G379300	0	-1.26539	-0.559963	0.0497967
TraesCS1B02G379800	0	-0.128226	-1.48714	0
TraesCS1B02G380800	0	1.07422	1.22328	-0.519755
TraesCS1B02G381000	0	-0.238801	0	1.94144
TraesCS1B02G381600	-0.172683	-1.41593	0	0
TraesCS1B02G382600	0	-1.07405	0.197266	0
TraesCS1B02G384900	0	0.766263	1.6847	-0.359323
TraesCS1B02G388200	0.942918	1.72175	-7.07971	-2.76439
TraesCS1B02G388300	0	0	-4.14958	-2.39041
TraesCS1B02G388500	0	0.275602	-5.72756	-2.47383
TraesCS1B02G388700	0.594778	0.0949032	-1.27523	1.85597
TraesCS1B02G389700	0	0	1.23281	0
TraesCS1B02G392300	0	0	1.66576	-0.376181
TraesCS1B02G394400	0	0.375702	-2.86676	1.58433
TraesCS1B02G396000	0	-2.1674	0.182999	0
TraesCS1B02G399300	0	1.11425	1.003	0
TraesCS1B02G401000LC	0	0	-1.78101	0
TraesCS1B02G401400	0	-1.03688	-0.803011	0
TraesCS1B02G401700	0	0.580383	1.15465	-0.638431
TraesCS1B02G405000	1.1692	0.697295	-0.371644	0.549723
TraesCS1B02G409300	0	0	-1.14277	0
TraesCS1B02G409700	0	0	3.06733	0
TraesCS1B02G410300	0	0	0.764733	-1.15167
TraesCS1B02G411100	0	0.916888	-1.25481	2.88141
TraesCS1B02G411200LC	-0.273571	1.14591	2.662	-1.28409
TraesCS1B02G413100	1.39202	-0.74944	-0.375346	1.28139
TraesCS1B02G418800	-0.395922	0	1.36238	-0.623212
TraesCS1B02G420000	1.88473	1.44027	0	0
TraesCS1B02G420100	0	0.182083	-1.76117	-0.102448
TraesCS1B02G424500	0	0.683943	-1.55051	-0.61011
TraesCS1B02G425000	0	1.23146	-3.01718	0.135649
TraesCS1B02G425700	0	0.866008	1.48477	-0.380127
TraesCS1B02G431400	0.154542	0	-1.27132	0.811391
TraesCS1B02G431500	0	0	1.0122	0.842068
TraesCS1B02G432700	0.31802	0	-1.2621	-0.109846
TraesCS1B02G432900	0	0	1.04337	0
TraesCS1B02G433300	0.231665	0.719537	-5.20668	-2.57763
TraesCS1B02G433700	0	0.821535	1.86562	0.569696
TraesCS1B02G434000	0	-0.287117	-0.475577	1.1164
TraesCS1B02G436700	0	0	-2.40459	-0.225369
TraesCS1B02G439700	0	0	-1.6761	0
TraesCS1B02G440200	0	1.92015	0	-0.0205857
TraesCS1B02G440500	0	0	0.0178393	-2.02489
TraesCS1B02G440700	0	0.669292	0	-2.1646
TraesCS1B02G444000	0	-0.484501	0.924272	2.53826
TraesCS1B02G448800	-0.685132	-1.00997	0	-0.258863
TraesCS1B02G449200	-0.220016	0	1.03332	-0.483761
TraesCS1B02G451100	0.407787	1.11396	-3.39807	-0.911644
TraesCS1B02G451900	-0.944332	-1.41624	-2.72178	0
TraesCS1B02G452100	0	-1.74557	0	0
TraesCS1B02G461600	0	-1.62733	-0.0832075	0.51767
TraesCS1B02G466200	-1.60492	0.102263	1.94766	-1.18465
TraesCS1B02G470200LC	0.179381	-1.85452	0	1.40971
TraesCS1B02G473000LC	0	0	0	1.54061
TraesCS1B02G475000	-0.0539933	-0.894084	-1.69016	0
TraesCS1B02G481300	0	1.13647	0	1.15184
TraesCS1B02G481600	0	0.41139	-1.39065	3.26451
TraesCS1B02G525100LC	0	0.371982	1.00202	-0.398401
TraesCS1B02G548200LC	0	2.17129	-6.81478	-2.56959
TraesCS1B02G558400LC	-0.0143926	-1.30491	0.543155	0.662925
TraesCS1B02G559400LC	0	0	-0.0331439	1.83552
TraesCS1B02G625700LC	-0.317263	0	1.5447	0
TraesCS1D02G004600	1.34316	0	0.120927	2.83187
TraesCS1D02G011700	0.0619924	0	-0.496168	1.66764
TraesCS1D02G016100	0	0	1.40502	0
TraesCS1D02G017700	-0.434563	0	1.04844	-0.0324587
TraesCS1D02G017800	-0.575715	0	1.32951	0
TraesCS1D02G018000	-0.021918	0	1.42383	0
TraesCS1D02G018700	0	0	1.35256	-0.641847
TraesCS1D02G027300	0	1.34353	-2.51066	2.42663
TraesCS1D02G027400	0	2.9979	-3.40037	3.50004
TraesCS1D02G027900	0	0.895054	0	4.3919
TraesCS1D02G030300	0.521632	0.725497	1.48084	-0.942513
TraesCS1D02G030500	0	0.531527	-2.48101	-1.57256
TraesCS1D02G031700	-0.0614091	-1.38346	-0.394928	0
TraesCS1D02G032600	0	0	0	1.14255
TraesCS1D02G032700	-0.225454	-1.02971	-0.421924	0
TraesCS1D02G034600	0	0	1.34547	-0.738988
TraesCS1D02G034700	0	0	-2.12056	-0.0153858
TraesCS1D02G037700	-0.318837	-1.05234	0	0.0384119
TraesCS1D02G037900	0	0	-0.950733	-0.614561
TraesCS1D02G040500	0	0	1.90506	0.069106
TraesCS1D02G042100	0	0	-0.0421844	-1.46592
TraesCS1D02G046400	0.955192	0.365792	-0.827951	2.06306
TraesCS1D02G049100	-0.0865826	0.184538	1.96615	0
TraesCS1D02G050000	0	0.223624	1.71918	0
TraesCS1D02G052000	0	0	-0.962098	0
TraesCS1D02G054200	0	0	0	-1.07061
TraesCS1D02G057500	0	1.94498	1.28828	-1.67004
TraesCS1D02G058300	0	0.00771529	-2.91213	-0.57324
TraesCS1D02G060000	0	0	-1.33729	0
TraesCS1D02G060500	0.417295	0	-1.88609	3.11115
TraesCS1D02G063000	0	0	-1.50285	1.32068
TraesCS1D02G067500	0	-0.181268	-1.75508	-0.870467
TraesCS1D02G067800	0	-0.0368488	-0.0992073	1.79904
TraesCS1D02G069500	0	0	-1.59173	0
TraesCS1D02G072200	0	0	1.10035	0
TraesCS1D02G072500	0	0.473009	-1.03697	-1.94215
TraesCS1D02G072700	0	0	-0.399034	1.58053
TraesCS1D02G072900	0.267138	0	1.04696	-0.558973
TraesCS1D02G074600	0	0.161612	0.254815	1.07125
TraesCS1D02G076200	0.143641	0	0	1.31145
TraesCS1D02G079100	-0.233503	-2.61512	0	0.301124
TraesCS1D02G082500	0	-1.53362	-0.222117	0.749132
TraesCS1D02G082600	0	-1.04193	-1.30935	1.36542
TraesCS1D02G083600	0	0	-0.118738	1.41026
TraesCS1D02G083900	0.832005	0.589352	1.51372	0.353333
TraesCS1D02G090000	-0.944332	-0.224617	0.319771	-1.14295
TraesCS1D02G094400	0	1.13647	0	0
TraesCS1D02G096400	-1.17198	1.11925	0	-3.05836
TraesCS1D02G101600	0	0.526487	1.39422	-0.247472
TraesCS1D02G103500	0.322082	1.26314	2.28004	-2.47735
TraesCS1D02G105500	0	0	1.21342	-0.283255
TraesCS1D02G105800	0	0	-1.52091	-0.107695
TraesCS1D02G106700	0	1.4513	1.10777	-0.723719
TraesCS1D02G107000	-0.374069	-1.8612	-0.0157911	0
TraesCS1D02G111500	0	0	0	1.14255
TraesCS1D02G117100	0	0	-0.66428	3.04161
TraesCS1D02G117900	0	0.208579	0.446881	-2.04682
TraesCS1D02G120000	0	0	-1.09786	0
TraesCS1D02G120500	0.199735	0	-1.59548	0
TraesCS1D02G125900	0	-0.182797	1.23101	0
TraesCS1D02G129200	0	0	1.10257	0
TraesCS1D02G130700	0	0	-0.102569	4.53737
TraesCS1D02G142700	0	1.04263	0	0.374996
TraesCS1D02G145100	0	0.199376	1.0344	-0.629842
TraesCS1D02G146100	0	1.09569	0.822767	-0.135162
TraesCS1D02G146600	0	0	-2.39603	0.386763
TraesCS1D02G149700	0	0.761684	-1.37983	-1.80083
TraesCS1D02G149800	0	1.32709	-2.02037	-0.805014
TraesCS1D02G151500	1.01896	0	-0.932614	1.9402
TraesCS1D02G155100	0	0	0	1.3715
TraesCS1D02G155900	0	-1.30629	0.311169	2.56562
TraesCS1D02G156400	0	0.31307	1.23458	-0.0920515
TraesCS1D02G162300LC	0	-1.61523	-0.733981	0
TraesCS1D02G163900	0.59371	0.796955	-2.63224	-0.280159
TraesCS1D02G164900	0	0.697344	-0.54883	2.53304
TraesCS1D02G165000	1.03652	2.13381	-1.06031	2.15084
TraesCS1D02G165600	0	0	-2.21272	0
TraesCS1D02G166400	0	0	-1.88609	0.0840256
TraesCS1D02G166600	0	0	0	1.80794
TraesCS1D02G167600	1.07226	0.18373	0.71816	1.31648
TraesCS1D02G168700	0	0	-1.64518	-1.01664
TraesCS1D02G173800	0.888198	0.993094	0.726108	-0.750028
TraesCS1D02G175000	0	0.6045	-2.73217	0
TraesCS1D02G177400	0.552303	0.168272	-0.256858	1.14892
TraesCS1D02G178200	-0.524004	-1.62481	-0.50462	-1.73282
TraesCS1D02G178700	3.23638	0.572327	-0.123226	1.22223
TraesCS1D02G179900	2.0678	0.89428	0.884207	2.16223
TraesCS1D02G184500	0	1.42812	0.824982	4.26188
TraesCS1D02G187300	0	-0.057266	-0.124303	1.68751
TraesCS1D02G188500	0	1.00233	0	-0.595569
TraesCS1D02G188900	0	0	0	2.9651
TraesCS1D02G189600	0	-0.0653493	0	0.975001
TraesCS1D02G189700	0	0	1.65094	0.721495
TraesCS1D02G190200	0	0.681133	0	1.12988
TraesCS1D02G191100	0.437521	0	0	2.42167
TraesCS1D02G192900	0	-0.308448	0	1.35166
TraesCS1D02G196700	0	0	0	1.2106
TraesCS1D02G197000LC	0	-1.00072	0	0.231336
TraesCS1D02G199000	0	0	0.990563	-0.0724912
TraesCS1D02G199100	0	-0.057266	-2.00354	0
TraesCS1D02G200000	-0.0666642	0	-2.44062	-0.795713
TraesCS1D02G200700	0	0	-0.657605	0.99519
TraesCS1D02G202300	0	0.0213151	-0.657696	1.71438
TraesCS1D02G203500	0	1.15438	-2.99247	-1.79141
TraesCS1D02G207000	-0.513313	0.834234	1.6399	-1.40824
TraesCS1D02G207100	-1.66661	0.365839	2.34187	-1.88213
TraesCS1D02G211200	0	0	1.16113	0
TraesCS1D02G214700	0	0	1.2902	0
TraesCS1D02G218200	0.731746	0	0	2.00326
TraesCS1D02G218900	0	0.371438	1.26911	0
TraesCS1D02G220300	0.967169	0.980038	-0.0390163	2.17466
TraesCS1D02G220900	0	0	-1.45529	0
TraesCS1D02G226400	0	0.679337	-0.293837	1.76183
TraesCS1D02G227300	0	0.538469	1.42503	-0.70101
TraesCS1D02G233800	0	1.84126	0	0.576094
TraesCS1D02G233900	0	0.0812452	0	1.10072
TraesCS1D02G237100	0	0	0	4.58833
TraesCS1D02G237500	-0.588331	-1.70661	-0.748007	-1.23634
TraesCS1D02G239000	1.81236	0.87618	0.82786	2.13316
TraesCS1D02G239600	0	0	1.55453	0
TraesCS1D02G239800	0	0.613627	-2.57818	1.34414
TraesCS1D02G239900	0	0	-0.739611	1.5091
TraesCS1D02G241900	0	0	-1.61596	1.93659
TraesCS1D02G247700	0	-1.06655	-0.0661069	0
TraesCS1D02G255100	0	0	-1.22311	-0.867689
TraesCS1D02G256400	0.303519	0.950571	-0.436131	0.382904
TraesCS1D02G256700	0	0.245619	-2.12514	2.28921
TraesCS1D02G256800	1.32065	2.81779	-1.58595	2.23194
TraesCS1D02G258800	0	0.0170163	-1.76806	0
TraesCS1D02G259500	0	0	-2.19895	0
TraesCS1D02G262100	0	0	-1.41461	0
TraesCS1D02G262400	0	0.135351	1.13844	-1.05302
TraesCS1D02G264700	0	-1.17894	0.281783	0
TraesCS1D02G265800	0.540907	0.484246	0.380987	1.70751
TraesCS1D02G265900	0	0	0	2.2536
TraesCS1D02G266200	1.10516	2.50014	-1.4209	4.35131
TraesCS1D02G267100	0	-0.203543	0.610522	1.79544
TraesCS1D02G267400	0	-0.107796	0	1.24372
TraesCS1D02G267800	0	0	-1.90507	0
TraesCS1D02G268500	0	0	-2.7316	0
TraesCS1D02G269500	0	0	0	2.2014
TraesCS1D02G269600	0	0	-0.784687	2.14745
TraesCS1D02G271100	0	1.86169	1.93156	0
TraesCS1D02G274800	0.6624	0.23284	0.379728	1.56069
TraesCS1D02G275500	-0.0489036	0	3.18379	0
TraesCS1D02G275700	0	0	1.01579	0
TraesCS1D02G275800	0.0383783	0	1.16777	0.398047
TraesCS1D02G278100	0	0.850069	-2.50212	0.34305
TraesCS1D02G278800	0	0.573196	-1.50631	-0.422505
TraesCS1D02G280700	0	0	0	2.60719
TraesCS1D02G280800	0	0	0	1.32021
TraesCS1D02G281800	0.919051	0	0	1.62001
TraesCS1D02G282400	0.444953	0	0	1.55068
TraesCS1D02G283800	0	0.654811	1.34146	-0.431716
TraesCS1D02G284000	0	-0.150728	0.434862	1.4119
TraesCS1D02G288700	-1.10769	0	0	-0.84772
TraesCS1D02G290700	0	0	0	0.962686
TraesCS1D02G292100	0	0	0	2.05362
TraesCS1D02G292700	0	0	1.29136	0
TraesCS1D02G295800	0	0.193245	1.23945	0.364133
TraesCS1D02G296300	0	0	0.975117	-1.11813
TraesCS1D02G296500	0	0	-1.1724	2.93831
TraesCS1D02G296700	0	0	1.00655	0
TraesCS1D02G299400	0.0632201	0	1.81064	0.315035
TraesCS1D02G301100	0	-0.660943	-1.22783	0
TraesCS1D02G303100	0.392096	0	0	3.18782
TraesCS1D02G303700	0	0	1.11964	-0.766898
TraesCS1D02G305100	0.240846	0	0	1.16664
TraesCS1D02G305500LC	0	0	-2.6718	0
TraesCS1D02G306200	1.1762	3.64504	-7.74198	-2.16896
TraesCS1D02G307900	0	0	-1.36938	-0.230087
TraesCS1D02G309900	0	0	-1.6946	0.149121
TraesCS1D02G310300	0.5088	0.95993	0.838409	0
TraesCS1D02G311000	0	0	0	1.45497
TraesCS1D02G312600	0.330382	-0.0379518	0	2.78529
TraesCS1D02G312800	0.848935	0	0	2.37625
TraesCS1D02G313800	0.126196	0.537359	-2.87526	-0.641788
TraesCS1D02G314800	1.20119	0	0.237303	0
TraesCS1D02G327000	0	0.0024065	0	3.03942
TraesCS1D02G327100	0	-0.635585	0.00123577	1.01486
TraesCS1D02G328000	0	0.367429	-2.94631	-0.432511
TraesCS1D02G331600	0	0	-3.3537	3.78959
TraesCS1D02G340400	0	-1.1738	0	0
TraesCS1D02G340600	0.793678	0	1.13157	0.560675
TraesCS1D02G345100	0	0	1.19815	0
TraesCS1D02G345200	0	0	1.81738	0
TraesCS1D02G352600	0	0	0	2.83901
TraesCS1D02G353100	0	0.95236	0.244732	0
TraesCS1D02G353700LC	0.337394	0.311745	-1.40465	-0.275205
TraesCS1D02G353800	0	-0.27873	0	1.68751
TraesCS1D02G355100	-0.778779	1.37813	2.27365	0.0461728
TraesCS1D02G357200LC	0.616183	-1.74004	0	2.00771
TraesCS1D02G357600	0	0	-0.950733	0
TraesCS1D02G361400	0.289995	0	0.971182	0
TraesCS1D02G361500	0	0	-0.317646	2.56957
TraesCS1D02G362900	0	-0.162407	0	-3.12402
TraesCS1D02G363300	0	0	0	-2.98745
TraesCS1D02G363500	1.45871	0.30305	-0.601492	1.74115
TraesCS1D02G363800	1.81839	0.498247	1.00821	0
TraesCS1D02G367600	0	0	-1.17928	-0.0998458
TraesCS1D02G368700	0	0.476624	1.42741	-0.0226518
TraesCS1D02G368900	0.165528	0	0	2.11823
TraesCS1D02G369600	0	-1.59621	0	0.108448
TraesCS1D02G370100	0	0	1.14187	-0.351136
TraesCS1D02G370500LC	0	0	0	1.29977
TraesCS1D02G372400	0.0340436	0	0	1.3715
TraesCS1D02G372800	0	0	1.16804	0
TraesCS1D02G374900	0.332663	2.46082	-6.53827	-1.90879
TraesCS1D02G375000	0.259701	0.465523	-5.37114	-2.01282
TraesCS1D02G375100	0	0.142452	-4.54848	-2.31585
TraesCS1D02G376600	0	-0.144121	1.40465	0
TraesCS1D02G376700	0	0	2.01864	0
TraesCS1D02G376800	0	0	1.21495	0
TraesCS1D02G378600	0	1.06035	-0.0952533	0
TraesCS1D02G379000	0.17025	0	0	1.29925
TraesCS1D02G382900	0	-1.00607	0	0
TraesCS1D02G385400	0.2924	1.29087	1.84902	0
TraesCS1D02G391400	0	0.0213151	1.82868	0
TraesCS1D02G391500	-0.0489036	0.0333663	2.21652	-0.642865
TraesCS1D02G392000	-0.614724	0.484122	0.644182	-1.4671
TraesCS1D02G392500	0	1.23627	-1.48973	3.7259
TraesCS1D02G395200	0.0340436	0	0	2.28787
TraesCS1D02G396300	0	-1.11651	0.117555	0
TraesCS1D02G397700	0	0	0	-1.40099
TraesCS1D02G398700	-0.529769	0	1.35942	-1.64724
TraesCS1D02G400000	1.94017	2.02394	0	0
TraesCS1D02G400100	0.539475	1.31937	-2.80088	-0.547135
TraesCS1D02G401500	0	0	0	3.26825
TraesCS1D02G402000	0.977474	-0.704034	0	2.02064
TraesCS1D02G403500	0	-0.59112	0.25743	1.42586
TraesCS1D02G404300	0	0	-1.58958	-0.0134441
TraesCS1D02G404700	0	1.542	-3.59117	0.250346
TraesCS1D02G405400	0	0.685457	1.1985	0
TraesCS1D02G407500	0	0.604195	0.961341	-0.249514
TraesCS1D02G410100	0.459412	0	-1.56081	0.845552
TraesCS1D02G411000	0.0418289	0.96651	-0.69573	0
TraesCS1D02G411300	0.361223	0	-1.47043	0
TraesCS1D02G411600	0	0	-6.92357	-3.32488
TraesCS1D02G412000	0.703357	1.0371	1.23956	0.500166
TraesCS1D02G412200	0	-0.566324	-0.209008	1.4088
TraesCS1D02G414900	0	0	-2.88657	-1.39
TraesCS1D02G417100	0	-0.121897	-0.236489	1.01459
TraesCS1D02G417900	0	2.19512	0	-1.49655
TraesCS1D02G418400	0	0	0	-2.41997
TraesCS1D02G418600	-0.183921	0	0	-2.09303
TraesCS1D02G421400	0	0	0.499944	2.10097
TraesCS1D02G428200	0.422859	1.02597	-2.91127	-0.684848
TraesCS1D02G428600	-0.968562	-1.94685	-3.09399	0
TraesCS1D02G428800	0	-1.49432	0	0
TraesCS1D02G430700	-0.410952	0.292401	0.164039	-1.66622
TraesCS1D02G431200	0	1.46703	0	-2.05402
TraesCS1D02G432400	1.25394	1.32731	0.823182	0.596962
TraesCS1D02G432700LC	1.37862	0.469423	2.12211	0
TraesCS1D02G436500	-0.238177	-2.18168	0	0.395922
TraesCS1D02G437700	-0.0758915	0	1.22179	0
TraesCS1D02G440500	-0.575487	-1.98776	0	0
TraesCS1D02G454400	0	0.718179	0.591489	-1.10479
TraesCS1D02G476000LC	-0.115967	0	1.85366	0
TraesCS1D02G541600LC	0	0	-1.17582	0
TraesCS1D02G551500LC	0	0	1.21271	-0.403563
TraesCS2A02G011000	0	0	1.41676	0
TraesCS2A02G022800	0	0	-1.69469	0
TraesCS2A02G029900	0	0	1.82868	0
TraesCS2A02G053300	-0.44971	0	1.9834	-0.599331
TraesCS2A02G064900	0.567669	0.9215	-0.689581	1.48186
TraesCS2A02G065000	0	0.968413	0	0
TraesCS2A02G066700	0.180973	1.54854	-3.83471	-1.63436
TraesCS2A02G066800	0.301451	0.965054	-3.36905	-0.603237
TraesCS2A02G066900	0.0485442	1.13697	-4.15442	-1.08034
TraesCS2A02G067000	0	0.276379	-4.10527	-0.564876
TraesCS2A02G067100	0	0.546051	-4.73617	-2.11019
TraesCS2A02G067200	0	0.906419	-5.36736	-2.29775
TraesCS2A02G067300	0.0194902	0.88047	-5.10289	-2.41218
TraesCS2A02G072400	0	0	-1.724	0
TraesCS2A02G074700	-0.10522	-0.520801	-0.0476942	1.26196
TraesCS2A02G075000	0	1.38589	-7.61999	-4.3726
TraesCS2A02G081700LC	-0.0126648	-1.26905	0.661502	0
TraesCS2A02G082100	0.286079	1.0949	0	0.469064
TraesCS2A02G083000	0	0.438165	1.03024	-0.23089
TraesCS2A02G083600	0	0.811738	1.50864	0
TraesCS2A02G084800	0	0.172201	-2.34169	0
TraesCS2A02G087000	0	-0.0385771	0	1.14728
TraesCS2A02G094500	0	-0.33575	-1.04331	0.24469
TraesCS2A02G094700	0	0	-1.36787	0
TraesCS2A02G095700	-0.0140787	-1.24856	0.36424	0.279357
TraesCS2A02G097400	0.963887	-0.290426	-0.280648	1.08632
TraesCS2A02G098100	0.424443	0.9596	0.089466	-0.165939
TraesCS2A02G098700	0	-0.0368488	1.00189	0
TraesCS2A02G099300	0	0	-0.0952533	1.34616
TraesCS2A02G100700	0	0	0	2.92067
TraesCS2A02G100800	0	-1.5192	0	0
TraesCS2A02G101400	0	0	0.10158	2.19021
TraesCS2A02G101600	0	-0.546324	0.954744	1.09158
TraesCS2A02G102000	0	-1.43122	1.60871	0
TraesCS2A02G104600	0.885536	1.48062	1.71638	0
TraesCS2A02G107500	-2.26083	0	4.15047	-2.37242
TraesCS2A02G107600	0	0	3.10157	-1.08931
TraesCS2A02G107700	-0.944332	0	1.86459	0.364133
TraesCS2A02G108900	0	0.429485	1.11265	-0.572927
TraesCS2A02G109900	0	0.895205	0.952984	0
TraesCS2A02G110200	0	0	-1.01099	0
TraesCS2A02G110900LC	0	0	0.629357	-2.16052
TraesCS2A02G111000	0	0	0.028768	1.49049
TraesCS2A02G111300	0.361	0.957939	-2.63348	-0.847513
TraesCS2A02G112600	0	-1.18203	0	0
TraesCS2A02G113900	0	-1.13273	0	0
TraesCS2A02G114400	0.249499	0.803984	-2.51171	-0.607742
TraesCS2A02G114600	-1.27398	-2.78401	0.0530769	1.10934
TraesCS2A02G117700	0.149145	1.20831	-1.09097	0.323648
TraesCS2A02G121000	0	-0.49705	0	1.57103
TraesCS2A02G122100	0	0.19163	-1.97976	2.23961
TraesCS2A02G125100	-0.518268	-0.951407	0.247925	0
TraesCS2A02G125500	0	0.382899	0	-0.987546
TraesCS2A02G130200	0	-0.891627	-2.39238	0.146416
TraesCS2A02G132300	-0.538704	-1.07376	0.175923	0
TraesCS2A02G132600	0	0.00454873	1.19908	0
TraesCS2A02G134000	0	0	-2.97661	-0.93774
TraesCS2A02G135800	0.435329	0	0	1.39463
TraesCS2A02G136500	-0.32859	-0.950102	-0.0708053	0
TraesCS2A02G143100	0.182337	0	-0.361411	0.979298
TraesCS2A02G143200	1.19209	0	-2.03984	1.3782
TraesCS2A02G143300	0.556185	-1.26905	-1.0141	1.10806
TraesCS2A02G143500	1.3161	0	-0.311441	1.34925
TraesCS2A02G152000	0.224077	0	0.0419959	0.969414
TraesCS2A02G156100	0	2.25316	0	-2.12248
TraesCS2A02G156300	0	0	0	-1.51465
TraesCS2A02G156400	0.0931061	0	0	-2.11531
TraesCS2A02G156800	0.200427	-1.009	0.375439	0.845552
TraesCS2A02G158600	0	0.0862218	1.30357	0
TraesCS2A02G158700	0	0	1.21654	0
TraesCS2A02G158800	0	0.609987	1.81466	-0.631916
TraesCS2A02G161500	0	1.15961	2.30212	-1.62728
TraesCS2A02G163300	0	0	-0.143015	2.66044
TraesCS2A02G163600	0.934898	1.03697	-0.710697	0.579649
TraesCS2A02G166600	0	3.76376	0	-1.23983
TraesCS2A02G168300	0	0	1.14292	-0.466316
TraesCS2A02G169300	0.590191	0.316274	0	1.43969
TraesCS2A02G170800	0	0.492559	1.20161	-0.35466
TraesCS2A02G172600	0	-0.492505	-1.6207	0
TraesCS2A02G176000	0	0.394549	-1.88755	-0.724613
TraesCS2A02G176300	0.214703	-0.393134	-0.259772	1.73556
TraesCS2A02G182400	0.909797	0	0	1.49708
TraesCS2A02G182600	0.206069	0	0	1.06947
TraesCS2A02G184300	0	0	1.35929	0
TraesCS2A02G184500	0	2.08146	1.17088	0
TraesCS2A02G185500	0	0.0546998	-0.955826	-0.132911
TraesCS2A02G186500	0	0	1.01655	0
TraesCS2A02G186700	1.45195	0	0	0.987477
TraesCS2A02G187200	0.370151	0.652862	-2.67312	-0.0301113
TraesCS2A02G187800	0.254369	0.073655	-0.971476	0
TraesCS2A02G187900	0	0.137718	1.0557	0
TraesCS2A02G188600	0	0	1.61559	-0.85545
TraesCS2A02G188700	0.346047	-0.130802	1.21915	-0.956409
TraesCS2A02G189600	0	0.12324	1.32766	-0.866756
TraesCS2A02G194500	1.77033	3.12948	0	0.402054
TraesCS2A02G194600LC	0.352679	1.21539	-0.327882	-0.573209
TraesCS2A02G197900	0	0	-3.16331	-1.01821
TraesCS2A02G199300	0.805453	0	-1.02392	-0.613355
TraesCS2A02G200900	0	0	-2.04622	0
TraesCS2A02G202300	0	0	-1.54629	-0.129702
TraesCS2A02G202400LC	1.07044	0.545195	0	0.963753
TraesCS2A02G204700	0	-1.48457	0	0
TraesCS2A02G204800	0.512938	0.923261	-3.46602	-0.827964
TraesCS2A02G205400	0	0	-1.61596	0
TraesCS2A02G205700	0	-0.779692	-1.667	0
TraesCS2A02G206200	0.198327	0.604915	-2.58256	-0.741366
TraesCS2A02G207500	1.29753	0.356608	0	0.0121902
TraesCS2A02G207900	0.169407	0	-1.46116	0
TraesCS2A02G210600	0	0	-1.72492	0.979298
TraesCS2A02G210700	0	1.46685	-4.1403	3.68234
TraesCS2A02G214700	0.660943	0.976054	-0.604522	0
TraesCS2A02G215000	0.0217028	0.832644	-1.66565	-0.721993
TraesCS2A02G218700	0.0697322	0	0	1.66708
TraesCS2A02G219000	0.139676	0	0.032766	1.4784
TraesCS2A02G219200	0	0	0	-1.14295
TraesCS2A02G220400	0.293545	0	0	1.69646
TraesCS2A02G223600	0.00670438	0.562578	-1.80422	-0.449603
TraesCS2A02G233300LC	0	0.495262	-2.51066	0
TraesCS2A02G234900	0	0	-1.32209	0
TraesCS2A02G235000	0	0.483538	-1.65153	-0.881077
TraesCS2A02G237100LC	0	1.06035	0	0
TraesCS2A02G239100LC	-0.127302	0.28358	1.18355	-0.519892
TraesCS2A02G240600	1.93875	0.103058	-0.121248	0
TraesCS2A02G243200	0.325689	0.126076	0.177886	1.22929
TraesCS2A02G245900	0	0.4228	1.07164	-0.465111
TraesCS2A02G246400	1.62585	0.559833	0.464031	0.632037
TraesCS2A02G247300	0.158488	0.375712	-2.16997	-0.272891
TraesCS2A02G252600	0.235733	0.870207	-2.50585	-0.751324
TraesCS2A02G254100	0	0	-1.28814	0
TraesCS2A02G254200	0.00189266	0.625274	-1.04192	0.42207
TraesCS2A02G254600	0	0.576946	-1.63002	-0.972125
TraesCS2A02G259500	0	1.43576	2.03464	-1.092
TraesCS2A02G260700	-0.0358746	0	1.71597	-0.468345
TraesCS2A02G263800	0	-0.142155	0	4.12037
TraesCS2A02G266900	0	0	0	1.01959
TraesCS2A02G268700	0	0	-1.43314	-0.214128
TraesCS2A02G270200	0.0549186	0.0705618	1.34294	0
TraesCS2A02G271700	0.402608	-0.364147	0	1.23966
TraesCS2A02G278600	0	0.893866	1.20585	-0.436527
TraesCS2A02G281600	0	0	-0.328876	1.15248
TraesCS2A02G284100	0	0.3024	-0.971476	0
TraesCS2A02G286700	0.50655	0	0.954477	1.22216
TraesCS2A02G288800	0	1.41494	-2.31415	0
TraesCS2A02G289300	0	0.0448667	1.04808	0
TraesCS2A02G290000	-0.395907	-2.93212	-0.407812	0
TraesCS2A02G290100	-1.40568	-2.43861	0	0
TraesCS2A02G290500	0	-1.0323	0	0.341901
TraesCS2A02G291000	0	-1.39765	0	0
TraesCS2A02G292600	0	0	-1.33179	0.044923
TraesCS2A02G294700	0	0	-0.989965	0
TraesCS2A02G295600	0	0	1.10103	-0.347963
TraesCS2A02G296400	0.0805632	0.338274	-2.78659	-1.11727
TraesCS2A02G297100	0.0750687	1.7842	-1.67502	2.70995
TraesCS2A02G297500	0.0818727	0.663038	-2.00931	-0.141413
TraesCS2A02G297800	0	-1.30052	0	0
TraesCS2A02G298600	0	0.45321	1.34105	-0.703353
TraesCS2A02G300100	0	0	0	1.54143
TraesCS2A02G300200	0	0	-0.917222	-0.961757
TraesCS2A02G301400	0	0.786012	-1.40067	1.54484
TraesCS2A02G301500	0	0	-1.28827	0
TraesCS2A02G302300	-0.519045	-1.70745	0	0.0893083
TraesCS2A02G302400	0	-0.440749	1.10732	0
TraesCS2A02G302600	0	0.531585	1.15776	-0.162846
TraesCS2A02G302700	0	-1.94197	-0.526624	0.527551
TraesCS2A02G303900	0.216074	0.958562	0	1.28419
TraesCS2A02G307900	-0.0250841	-1.28306	-0.165643	0
TraesCS2A02G309900	0.741503	0	-0.626896	1.97013
TraesCS2A02G311200	0	0.976456	0	1.37566
TraesCS2A02G312600	-1.10098	-0.978635	0	-0.173838
TraesCS2A02G317900	0	0	-0.377831	1.21361
TraesCS2A02G322300	0	0.170763	-1.10384	0.0495575
TraesCS2A02G327600	0	0	0	2.10533
TraesCS2A02G331100	0	0	-0.146413	1.84801
TraesCS2A02G332400	0	0.980038	1.03332	0
TraesCS2A02G332700	-0.0275362	0.432572	1.36368	-0.28735
TraesCS2A02G332900	0	1.41016	0	0
TraesCS2A02G336500	0.101729	0	1.63823	0.147962
TraesCS2A02G337100	0	0	0.528799	-1.00277
TraesCS2A02G338100	0.0806657	0	-1.20096	0
TraesCS2A02G338800	0	0	0	1.67101
TraesCS2A02G339200	0	0.791937	1.22507	-0.537852
TraesCS2A02G342600	0.493008	1.53707	-4.12495	-1.44029
TraesCS2A02G344400	0	0	-0.989965	-0.285555
TraesCS2A02G344600	0.337628	0.738536	-2.63412	-0.753079
TraesCS2A02G348500	0	0	-1.93185	0
TraesCS2A02G348800	0.40539	1.1268	0	0
TraesCS2A02G348900	0	-2.36094	-0.38624	0
TraesCS2A02G350800	-0.0323405	0.280637	1.5107	-0.443648
TraesCS2A02G352600	0	1.01921	0.318304	0
TraesCS2A02G353900	0	0	-1.81636	0
TraesCS2A02G354200	0	0.129461	1.08181	-0.514616
TraesCS2A02G355400	0	-1.04863	0.0370748	0.577081
TraesCS2A02G356500	0	0	0	1.1224
TraesCS2A02G357400	1.23952	-0.555074	0.086986	0
TraesCS2A02G357700	0	-1.22372	0	0
TraesCS2A02G358100	-0.634421	-0.387189	1.06743	-0.360697
TraesCS2A02G367700	0	-0.736801	0	2.90415
TraesCS2A02G374100	0	0	-1.27387	0
TraesCS2A02G375000	0	0	0.302666	1.52195
TraesCS2A02G376400	1.87841	0	0	1.36697
TraesCS2A02G378300	-0.199229	-1.1618	-0.410755	0
TraesCS2A02G379800	0.429505	0	-1.73917	0.921764
TraesCS2A02G379900	0.865428	0.547659	-2.07497	1.8059
TraesCS2A02G381000	0	1.05206	0	0.248656
TraesCS2A02G381900	0	0	1.10252	-0.0831153
TraesCS2A02G382700	0	0	0	2.32062
TraesCS2A02G383600	0	0	1.33287	-0.396055
TraesCS2A02G384100	0	0	1.83252	-0.429403
TraesCS2A02G384300	0	-1.81109	0	0
TraesCS2A02G384400	0	0	0	1.19607
TraesCS2A02G389000	0	1.05623	0	0.0183066
TraesCS2A02G389400	0.0371597	0	-0.776987	2.99379
TraesCS2A02G391100	0	-1.00032	-0.0781798	0
TraesCS2A02G393900	0	-1.15049	0	0.877221
TraesCS2A02G394900	1.1762	2.32237	0	3.21591
TraesCS2A02G395000	-1.18027	0.310357	2.10554	0
TraesCS2A02G398000	-0.325979	-1.28031	0	0.290476
TraesCS2A02G399200	0.855382	0	-1.3188	3.22941
TraesCS2A02G399300	0	0	0	-1.92055
TraesCS2A02G399500	0	1.5534	0	-1.45893
TraesCS2A02G399900	1.83838	0	0.974718	0.110661
TraesCS2A02G401000	0	1.02399	1.13044	0
TraesCS2A02G407700	0.486092	0.272629	-1.03643	-0.0127688
TraesCS2A02G408200	0.0578295	0	0	1.20865
TraesCS2A02G410000	0	0	1.79908	-0.539999
TraesCS2A02G410400LC	0	-1.19778	0	0
TraesCS2A02G416900	1.08086	0.206518	-1.12535	1.27053
TraesCS2A02G417300	-0.842581	-1.12122	0	0
TraesCS2A02G420700	0	0	1.29136	-1.27393
TraesCS2A02G424800	0	0.152821	-2.33715	-1.41476
TraesCS2A02G424861	0	3.18311	-0.511241	-2.81915
TraesCS2A02G427100	0	0.0443391	-1.71473	0.330837
TraesCS2A02G427200	0	0	-1.44263	0
TraesCS2A02G427700	1.51233	0.738612	1.72652	-0.21707
TraesCS2A02G432600	0	0.517052	1.30723	-0.103828
TraesCS2A02G433500	0	-1.85604	1.79157	0
TraesCS2A02G437200	-0.276153	-1.27337	0	0
TraesCS2A02G437600	0	0.628618	0	-1.5325
TraesCS2A02G437700	0	0.639762	-3.40481	0
TraesCS2A02G440400	0	2.60254	0	0.288583
TraesCS2A02G440500	0	1.46685	0	0
TraesCS2A02G443300	0	1.79196	-2.19256	2.24396
TraesCS2A02G447800	0	0	0.0873781	1.03253
TraesCS2A02G449900	0	0.754191	1.08109	-1.61489
TraesCS2A02G453800	0	0	-2.02147	0
TraesCS2A02G453900	0	0.708724	-2.26359	0
TraesCS2A02G454800	-0.437234	0	-1.02538	-0.0592648
TraesCS2A02G460600	0	0	0	1.70408
TraesCS2A02G463300LC	0	0	-0.167526	1.01486
TraesCS2A02G467300	0.609589	-0.642589	-0.845424	2.81158
TraesCS2A02G467500	0	0	-2.26359	2.88803
TraesCS2A02G467900	0.0688806	0.0610529	-2.42334	-0.08969
TraesCS2A02G468800	0	0	-0.0580578	1.80384
TraesCS2A02G473600	0	0	-1.47815	0.364133
TraesCS2A02G474300	0	0	-1.12422	0
TraesCS2A02G476000	0	0.80077	2.63111	0
TraesCS2A02G477700	0	0	-3.58426	-0.520145
TraesCS2A02G481100	0	0	1.13308	0
TraesCS2A02G485600	0	0	1.3493	0
TraesCS2A02G487400	0	0	-2.54277	1.68109
TraesCS2A02G489500	0	1.52454	0.745295	0
TraesCS2A02G489600	0	1.69333	1.45635	-0.054319
TraesCS2A02G490500	-1.04729	0	1.27402	-1.23256
TraesCS2A02G500400	0.530914	0.370623	-2.77402	0
TraesCS2A02G504300	-0.424696	0	-0.85719	-1.05756
TraesCS2A02G507500	0.173575	-0.837666	-0.288666	2.21277
TraesCS2A02G508900	0	0	0.390881	1.27531
TraesCS2A02G509600	0	0.0319598	2.21652	-0.642865
TraesCS2A02G510400	0	0	-2.12234	0.845552
TraesCS2A02G510700	0	-2.28429	-2.68551	0.188562
TraesCS2A02G510800	0.405285	-1.9381	-2.06932	0.168239
TraesCS2A02G511000	0.867418	-0.210508	-0.746357	0.966694
TraesCS2A02G513900	1.08553	0	-3.10857	0.21458
TraesCS2A02G517500	-0.165787	-0.98526	0	0
TraesCS2A02G517900	0	0	-1.29331	0.53523
TraesCS2A02G518100	0	0	-6.23007	0
TraesCS2A02G519400	0	0	-3.50068	0
TraesCS2A02G522100	0.962637	0.706815	0	1.37306
TraesCS2A02G523600	0	0	-1.07813	0.149282
TraesCS2A02G524000	0	0.708724	-0.300974	1.87481
TraesCS2A02G524100	0	0.980568	-2.10472	3.73383
TraesCS2A02G524200	0	0.895054	-2.99005	3.07453
TraesCS2A02G524900	0	0	0	1.25194
TraesCS2A02G525000	0	-0.10238	0	2.54936
TraesCS2A02G525500	-0.689486	2.58212	-1.73577	1.17796
TraesCS2A02G527700	0	0	-3.56869	0
TraesCS2A02G533800	0	0.0676707	0	-0.952953
TraesCS2A02G536200	0	0	-2.0185	0
TraesCS2A02G539100	0.738922	1.36546	1.42503	-1.74118
TraesCS2A02G539300	0	-0.204506	1.28864	0
TraesCS2A02G540600	0	0	1.06497	0.108479
TraesCS2A02G541900	0	0.189943	1.14967	0
TraesCS2A02G542400	0.549068	2.00801	1.19323	0
TraesCS2A02G542700	0.449551	0.597649	1.30483	-0.95661
TraesCS2A02G545500LC	0.981415	0	0	0.847242
TraesCS2A02G545600	-0.316124	1.24424	1.19903	0
TraesCS2A02G551000	0	1.32328	0	-0.33119
TraesCS2A02G568000LC	0.90425	1.18623	0.395462	0.828461
TraesCS2A02G571300	0	0.810802	0	-1.40738
TraesCS2A02G581000	-0.815689	-1.91418	0	0
TraesCS2A02G581600	0	-0.413543	0	2.56217
TraesCS2A02G582300	0	0.566882	-0.516524	-1.35827
TraesCS2A02G583400	1.37013	1.32128	1.324	-1.31435
TraesCS2A02G583500	0.459412	0.698891	1.0927	-0.317039
TraesCS2A02G589300	0	2.08361	-1.95429	5.14082
TraesCS2A02G590600	0	0	-3.4717	0
TraesCS2A02G613800LC	0	1.81915	0.359121	0
TraesCS2A02G671400LC	0	0	-0.345436	1.32084
TraesCS2A02G675100LC	1.44367	0	-2.48422	0
TraesCS2A02G698100LC	0.309069	0	1.0444	-0.622265
TraesCS2B02G002100	0.0758451	1.29206	0	0.010175
TraesCS2B02G010500	0	0	1.9834	0
TraesCS2B02G024100	0	0	2.30445	0
TraesCS2B02G029100	0	0	-1.98773	0
TraesCS2B02G034700	0.0309627	0.0578758	1.06758	0
TraesCS2B02G035300	0	0.156009	1.1811	0
TraesCS2B02G040000	0.0409086	0	0	-1.35083
TraesCS2B02G040500	-1.49286	0.113572	3.93941	-1.70817
TraesCS2B02G040600	-1.42666	0	3.54838	-1.38684
TraesCS2B02G041200	0	3.56734	-2.56638	-0.223216
TraesCS2B02G043600	0	0.624443	2.2757	0
TraesCS2B02G045300	0	1.17333	1.80543	0
TraesCS2B02G045700	0	-0.317726	1.70539	0
TraesCS2B02G048200	0	1.33093	-1.20642	0.380163
TraesCS2B02G048700	0	0	-0.0996719	1.06498
TraesCS2B02G050600	0	0	-1.20579	0
TraesCS2B02G057100	0	0	-4.1628	0.108479
TraesCS2B02G058300	0	0	-1.05032	0
TraesCS2B02G061000	0	0	0	4.04803
TraesCS2B02G062500	0	-0.540948	0	1.19607
TraesCS2B02G065200	0	-1.19778	0	0
TraesCS2B02G066000	0	1.58051	0	2.21774
TraesCS2B02G067100	0	0	-1.28814	0
TraesCS2B02G077100	0.769313	0	-0.370263	1.73004
TraesCS2B02G077700	0	0	-2.50047	-0.866659
TraesCS2B02G078900	0.057175	1.71752	-4.4919	-2.07488
TraesCS2B02G079100	0	0.539609	-3.60223	-0.825091
TraesCS2B02G079200	0.853281	1.75596	-4.32832	-1.73648
TraesCS2B02G079300	0.0270385	1.30982	-4.32253	-1.13408
TraesCS2B02G079400	0.114454	0.980896	-3.057	-0.73788
TraesCS2B02G079500	0.754408	1.32931	-4.80349	-2.09148
TraesCS2B02G079900	-0.478174	0	1.02595	-0.0268658
TraesCS2B02G086200	0	0	-1.20648	0.231868
TraesCS2B02G090300	0	0	-8.5242	-3.82301
TraesCS2B02G097800	-0.264893	0.286028	3.27667	0
TraesCS2B02G099500	0	0	-1.56071	0
TraesCS2B02G100200	-0.188999	-0.934078	0.990563	0
TraesCS2B02G100800	0	0.804847	0	3.94789
TraesCS2B02G101700	0	0	0	1.34139
TraesCS2B02G105300	-0.0131768	0	0.329697	-1.43249
TraesCS2B02G106200	0	0	1.92496	-0.887971
TraesCS2B02G109700	0.193137	-0.0805571	-0.167029	1.56647
TraesCS2B02G109800	0	-1.41137	0	0.96972
TraesCS2B02G111100	-0.206872	-1.25726	0.31353	0.336533
TraesCS2B02G111600LC	0	0	-1.20853	-0.230062
TraesCS2B02G112000	0	-2.20241	0	1.7628
TraesCS2B02G113800	0.251622	0.995584	0.238874	0
TraesCS2B02G118000	0	-1.84869	0	0.0286191
TraesCS2B02G118500	0	-0.33575	0	1.5911
TraesCS2B02G118900	0.0636373	-0.983209	0.999604	0.974884
TraesCS2B02G121900	-0.283862	0	1.65546	0
TraesCS2B02G124100	0	-1.1618	0	0
TraesCS2B02G124600	-0.194736	0.388192	2.46594	-1.87732
TraesCS2B02G124800	-1.96936	0.602276	3.19465	-2.47219
TraesCS2B02G125200	-2.27822	0.474568	3.49416	-1.85422
TraesCS2B02G125300	-2.63687	0	3.26395	-2.09611
TraesCS2B02G125800	0	0.00409279	0.115737	-2.31183
TraesCS2B02G126200	-2.29663	0.494823	2.59453	-2.53852
TraesCS2B02G129300	0	0.436573	1.19134	-0.27651
TraesCS2B02G130300	0.292001	0.872148	-2.56036	-0.380825
TraesCS2B02G133500	0.202403	0.786261	-2.48571	-0.495687
TraesCS2B02G133600	-1.50127	-2.95094	0.115737	0
TraesCS2B02G133700	-0.597412	-2.66639	0	0.987477
TraesCS2B02G135200LC	0	0	1.08369	-0.309843
TraesCS2B02G135900	0	-0.0873775	0	1.06813
TraesCS2B02G141900	0	-1.00607	0	0.470442
TraesCS2B02G147700	0	0.340523	0.982222	-0.324704
TraesCS2B02G148200	0.0349788	0.919107	0	1.07467
TraesCS2B02G154800	-0.779551	-1.9011	0	0
TraesCS2B02G157600	0	0	-2.78927	-0.721281
TraesCS2B02G161600	-0.00354281	0	1.53005	0
TraesCS2B02G166100	0	0	0	1.8939
TraesCS2B02G168200	0	-0.157722	0	0.988862
TraesCS2B02G172200LC	0.153699	-1.19064	-0.214765	2.00771
TraesCS2B02G172500	0	0	-2.72178	0.227602
TraesCS2B02G174500	0	-0.13787	0	2.87622
TraesCS2B02G175300	0	-1.09291	0	-0.131472
TraesCS2B02G179410LC	0	-0.0426192	0	1.06965
TraesCS2B02G181600	0	2.31427	0	-2.06714
TraesCS2B02G182000	0	0	0	-1.06159
TraesCS2B02G182300	0.196504	-1.00513	0.135261	1.25823
TraesCS2B02G182800	0	0	1.01474	0
TraesCS2B02G184400	-0.57694	0.221644	3.17159	-0.903743
TraesCS2B02G185100	0	0	0	-1.67004
TraesCS2B02G187500	0	2.34595	0.206503	-0.829194
TraesCS2B02G189300	1.07641	1.27089	-1.2428	0.64473
TraesCS2B02G192700	0	2.56728	0	-0.860592
TraesCS2B02G194400	0	0.0241895	1.23004	-0.176025
TraesCS2B02G194700	0	0	0	1.45024
TraesCS2B02G197200	0	0.723779	1.16402	-0.458478
TraesCS2B02G198900	0	-0.0371834	-1.88119	0
TraesCS2B02G202300	0	1.13647	-1.83431	0
TraesCS2B02G202700	0.0421617	-0.914576	-0.0906635	1.3646
TraesCS2B02G204500	0	-1.67987	0.0988474	0
TraesCS2B02G212400	0	1.7842	0	0
TraesCS2B02G215800	0.74344	0.975944	0	0.813847
TraesCS2B02G216800	1.62098	0.237241	1.63595	1.55666
TraesCS2B02G218600	0	-0.206343	1.23963	-0.631485
TraesCS2B02G218700	-1.50964	0	2.19147	-1.72948
TraesCS2B02G220100	0.456512	0.986668	-2.80502	0
TraesCS2B02G222900	0	1.76132	0	0
TraesCS2B02G225300	0	0	-3.66691	-0.110423
TraesCS2B02G226600	0.584094	0	-1.0699	-0.191727
TraesCS2B02G227000	0	0	1.06677	-0.364072
TraesCS2B02G228300	0	0	-3.46581	0
TraesCS2B02G229400	0.0750687	0.495262	-2.62753	0
TraesCS2B02G232300	0	-2.06965	-0.303717	0
TraesCS2B02G233400	0.185716	0.50747	-2.66383	-0.538384
TraesCS2B02G234500	0.100387	0.00330177	-1.23243	0.0223327
TraesCS2B02G236200	0	1.96277	-3.3537	3.856
TraesCS2B02G236500	0	2.03382	-2.9452	4.69873
TraesCS2B02G236600	0.962637	1.67637	-2.34841	4.1041
TraesCS2B02G240000	0.100386	0.757468	-1.89753	-0.545946
TraesCS2B02G240200	0	-0.284988	-1.03498	1.37751
TraesCS2B02G241200	0	0.416296	0	-1.27767
TraesCS2B02G242100	-0.0594647	-0.117772	0	-1.04152
TraesCS2B02G244100	0.838114	0.269523	0.334153	3.54412
TraesCS2B02G244400	0.30972	-0.175167	0	1.43392
TraesCS2B02G245900	0.195008	-2.22942	0	1.48675
TraesCS2B02G246100	0	0	0.0333963	1.4396
TraesCS2B02G247300	0	0	-1.06957	0
TraesCS2B02G247900	0.646786	0	-0.143761	1.95824
TraesCS2B02G256300	0.165297	0.383325	-2.27082	-0.144781
TraesCS2B02G267500	0.196685	0.621064	-2.17681	-0.5742
TraesCS2B02G267900	0.381117	0.827713	-1.06054	0.154455
TraesCS2B02G270300	0.0326889	0.178435	-2.15905	-0.249176
TraesCS2B02G270700	0.955281	0.0927253	0	0.0874324
TraesCS2B02G271900	0.5993	-0.152372	0.0875354	1.21177
TraesCS2B02G272300	0.278822	0.677024	-2.43572	-0.69279
TraesCS2B02G273900	0.0505683	0.281054	-1.49493	-0.303997
TraesCS2B02G275500	0	0	0	1.38665
TraesCS2B02G277300	0.107748	-1.04664	0	0
TraesCS2B02G278400	0	0	0	4.10088
TraesCS2B02G278500	0	-0.99945	-0.325832	0
TraesCS2B02G279200	0	0	0.354968	1.06618
TraesCS2B02G280600	0	-1.04076	-0.269729	0
TraesCS2B02G281300	0	0	0.821771	-1.0697
TraesCS2B02G282400	0	1.23467	2.47377	-1.14049
TraesCS2B02G286300	0	-0.422827	-1.88093	0
TraesCS2B02G286900	0	-0.280602	0	1.40584
TraesCS2B02G287500	0	0	-1.02319	0
TraesCS2B02G288300	-0.229177	-1.67692	0.179362	-0.000325594
TraesCS2B02G290000LC	0	0.8696	-1.38494	0
TraesCS2B02G291300	0	-1.056	0	0
TraesCS2B02G295300	1.60022	0	-0.074885	0.0400098
TraesCS2B02G296200	0	0.729393	1.25676	-0.531314
TraesCS2B02G297800	0	0	-0.572117	-1.45893
TraesCS2B02G300000	0	0	-1.50949	0
TraesCS2B02G301000	0.407057	0.317039	-0.955183	0
TraesCS2B02G301800	0	-0.840223	-1.03521	0.893664
TraesCS2B02G304400	0	0	-1.10503	0
TraesCS2B02G304500LC	0.0425011	1.20615	-1.11516	0.174338
TraesCS2B02G306600	0	-1.19238	-0.0952533	0
TraesCS2B02G311300	-0.119213	-1.25146	-0.388035	0
TraesCS2B02G312600	0.105178	0.834578	-3.0491	-1.09135
TraesCS2B02G313700	0.3665	0.516099	-2.62539	-0.324149
TraesCS2B02G317500	0	1.55478	-1.26693	0.236244
TraesCS2B02G317600	0	0.398605	-1.35243	0
TraesCS2B02G318100	-0.122373	-1.50145	0	0.349233
TraesCS2B02G318500	0	0.938893	1.12199	0
TraesCS2B02G324400	-0.0614091	-1.47364	-0.244407	0
TraesCS2B02G326900	0	-0.691528	-0.108562	1.75851
TraesCS2B02G328100	0	0.313546	0	0.985653
TraesCS2B02G328300LC	0	0.91207	1.21576	0
TraesCS2B02G329600	-0.225894	-1.68091	0	0
TraesCS2B02G336000	0	-0.00274906	-0.834964	1.44261
TraesCS2B02G336700	0	0	0	1.23133
TraesCS2B02G336800	0.0437086	1.98375	-1.34073	2.43078
TraesCS2B02G339800	0.754614	2.23061	-0.910412	1.16955
TraesCS2B02G340300	0.496106	1.47895	-3.65439	-1.04684
TraesCS2B02G340500	0	1.21821	0	-0.451114
TraesCS2B02G341400	0.693436	1.05912	0	0
TraesCS2B02G342200	0	0.465322	-2.75376	-0.771964
TraesCS2B02G342600	0	0	-1.22812	0
TraesCS2B02G343900	0	0	-1.30996	-0.0844823
TraesCS2B02G345400	0	0	0	1.02064
TraesCS2B02G346800	0	0	-1.31657	0
TraesCS2B02G348800	0	1.29461	0	0
TraesCS2B02G351100	0	0.37165	-1.04613	2.54762
TraesCS2B02G363000	0	-1.50013	-0.325556	0
TraesCS2B02G366600	0	0	1.0584	-0.426423
TraesCS2B02G367300	-0.0960327	-2.69358	-0.387145	2.09258
TraesCS2B02G369000	0	1.21959	0	0
TraesCS2B02G369100	-0.339263	0.781699	1.87696	-0.903743
TraesCS2B02G369600	0	0	-3.06328	0
TraesCS2B02G370200	0	0.804847	-1.41105	0
TraesCS2B02G372000	0.17472	-0.151423	-1.21637	0
TraesCS2B02G372900	-0.317113	-1.27688	-0.149129	0.371651
TraesCS2B02G374700	0	0	0.25084	1.5623
TraesCS2B02G375100	0	0	1.17397	-0.607932
TraesCS2B02G376600	1.58441	0	0.291013	-0.187575
TraesCS2B02G376700	1.06351	0	0	0
TraesCS2B02G381600	0	0.899496	0.558417	0.966852
TraesCS2B02G382300	0	0	0	1.27051
TraesCS2B02G385400	0	0	-1.36787	0.0369742
TraesCS2B02G391900	0	0.0768838	0	1.51344
TraesCS2B02G393900	1.60837	0	0	1.94192
TraesCS2B02G394400	1.41543	2.36217	0	0
TraesCS2B02G395000	0	0	1.50403	0
TraesCS2B02G396700	0.322434	-0.286963	-1.60028	1.22957
TraesCS2B02G396800	0.734367	0.211158	-1.10641	1.76636
TraesCS2B02G398400	0.413669	1.08196	0	0
TraesCS2B02G400000	0	0	-0.331227	2.22382
TraesCS2B02G400600	0	0	1.33867	-0.766429
TraesCS2B02G401300	0	0	4.07393	-0.564229
TraesCS2B02G401500	0	-1.36657	-0.464479	0
TraesCS2B02G406400	0	0	-1.04076	0
TraesCS2B02G407600	0	-0.243078	0	3.1412
TraesCS2B02G411900	0	-1.29375	-0.0892169	1.10568
TraesCS2B02G412900	0	0	0	3.59076
TraesCS2B02G413000	0	0.219814	1.92854	0
TraesCS2B02G413200	0	0	-1.18156	0
TraesCS2B02G414500	0	-0.189456	-1.88093	0.821629
TraesCS2B02G417200	0	-0.335913	-0.931143	2.26403
TraesCS2B02G417300	-0.0119558	0	0	-1.11768
TraesCS2B02G417900	0.819546	0	1.46032	0
TraesCS2B02G419100	0.504176	1.1987	1.01471	0
TraesCS2B02G425600	0.690646	0	-1.70423	1.68962
TraesCS2B02G426500	0	0	0.5502	1.524
TraesCS2B02G427700	0.0955433	1.10332	-0.542164	0.531018
TraesCS2B02G428100	0	0.416296	-2.22885	-0.902554
TraesCS2B02G428300	0.387716	-0.0993678	0.762902	1.46225
TraesCS2B02G428700	0	0	1.70468	-0.426423
TraesCS2B02G428800	0	-0.182797	1.86894	0
TraesCS2B02G429100	1.03557	1.14714	0.827578	0.351107
TraesCS2B02G430000	0.0170439	-1.05234	0	0
TraesCS2B02G431100	0	0	-1.40217	1.19214
TraesCS2B02G443000	0	0.597229	0.957824	0
TraesCS2B02G443300	0	-1.25062	0	0
TraesCS2B02G444500	0	1.24516	-2.42815	-1.59594
TraesCS2B02G445100	-1.14332	0	1.12293	0
TraesCS2B02G445200	-1.97266	-0.476024	3.08456	0
TraesCS2B02G445300	-1.61021	0	3.39616	0
TraesCS2B02G445500	-2.49736	0	3.39185	0
TraesCS2B02G445600	-0.821842	0	2.51712	0
TraesCS2B02G445800	0.987799	0	-1.74435	2.11936
TraesCS2B02G446100	0	0.219328	1.35113	0
TraesCS2B02G447300	0	0.812237	-1.4158	0
TraesCS2B02G447500	0	0	-1.57685	0.800027
TraesCS2B02G448100	1.08572	0.0245266	1.72525	-0.28361
TraesCS2B02G452400	0	0	1.01474	0
TraesCS2B02G453900	0	0	1.06758	-0.12048
TraesCS2B02G454500	0	-0.647046	1.47825	0.513674
TraesCS2B02G456000	0	0	0	1.0112
TraesCS2B02G456100	0	-1.43717	0	0
TraesCS2B02G456700	0	-1.18608	-0.0661069	0
TraesCS2B02G457600	0	0.895054	-1.91246	0
TraesCS2B02G457700	0	1.43055	0	-1.12619
TraesCS2B02G459000	0	0	0	-1.23549
TraesCS2B02G459100	0	0	0	-1.44825
TraesCS2B02G460500	0	1.92015	0	0
TraesCS2B02G464400	0	1.15495	-2.10529	1.79673
TraesCS2B02G471800	0	0.977713	1.04853	-0.0466088
TraesCS2B02G474600	0	1.24079	1.33712	0
TraesCS2B02G475200	0	0	-1.75582	0
TraesCS2B02G482700	0	0	2.4054	-0.870467
TraesCS2B02G482800	0	0	1.42119	-0.224687
TraesCS2B02G482900	0	1.06174	0.57569	-2.08908
TraesCS2B02G483400	1.24997	0.691066	0	0
TraesCS2B02G490100	0.836346	-0.669408	-1.04887	3.23366
TraesCS2B02G490400	0.846953	1.11425	-2.84165	4.0288
TraesCS2B02G490900	0.126474	0.0287051	-2.01298	-0.0970555
TraesCS2B02G491800LC	0.098948	0.837434	-2.97018	-1.05555
TraesCS2B02G497800	0	0	-1.61596	0.880334
TraesCS2B02G499700	0.176194	0.819584	1.46746	0
TraesCS2B02G503500	0	-1.12742	0	0
TraesCS2B02G507200	0	0	1.34293	-0.205829
TraesCS2B02G507700	0.0499463	0.0154857	-0.977286	1.13901
TraesCS2B02G512300	0	0	1.3814	0
TraesCS2B02G514400	0	0	-0.768333	1.96075
TraesCS2B02G517400	0	1.34366	0.0924765	0
TraesCS2B02G518900	0	-0.317726	2.43328	-1.07061
TraesCS2B02G519100	0	0.7398	2.95399	-1.17712
TraesCS2B02G520700	0	-1.04762	-0.388035	0
TraesCS2B02G521200	0	0	1.29136	0
TraesCS2B02G521700	0	0.436326	-0.0108685	1.58982
TraesCS2B02G528300	0.43349	0.436726	-2.39675	0
TraesCS2B02G528400	0	0	-1.6946	0
TraesCS2B02G529400	0	0.148421	0.625126	-1.25751
TraesCS2B02G530000	-0.478582	-1.52265	-1.00596	0
TraesCS2B02G530100	0	-0.988716	0	0.578885
TraesCS2B02G532600	0	0.829103	-1.5847	-1.21754
TraesCS2B02G533400	0	0	1.71264	-0.0699964
TraesCS2B02G534800	0.067558	0	-1.08955	1.60271
TraesCS2B02G535400	0	0	0	0.951109
TraesCS2B02G536500	0	0	1.28278	-0.902554
TraesCS2B02G539100	1.12095	0	-0.303578	1.39061
TraesCS2B02G541900	1.41485	1.5908	-2.29114	0.388641
TraesCS2B02G542000	0.792997	0.62463	-1.61078	-0.051973
TraesCS2B02G542400	0	0	-1.18156	0.349304
TraesCS2B02G546500	0	0	-1.35243	0.459886
TraesCS2B02G550200	0	0	-1.03552	-0.126487
TraesCS2B02G551800	1.70989	0.223287	0	1.66913
TraesCS2B02G553500	0	0	-1.00023	0
TraesCS2B02G553900	0	0.831427	-1.07813	2.63977
TraesCS2B02G555100	0.187427	0.99857	-0.842134	0
TraesCS2B02G555400	0	2.28168	-1.66968	2.0114
TraesCS2B02G558400	0	0	-4.45294	0
TraesCS2B02G563800	-0.422176	0	1.82901	0
TraesCS2B02G566000	0	0.769944	1.40502	0
TraesCS2B02G574500	0	0	2.32562	0
TraesCS2B02G576100	0	1.27045	1.11007	0
TraesCS2B02G577200	0	0	-0.66428	1.2702
TraesCS2B02G582300	-0.714379	-0.71602	0	-1.19332
TraesCS2B02G587100	0.954575	0	0	1.29494
TraesCS2B02G592700	1.89393	0.379871	0	0.758851
TraesCS2B02G593000	0	0	-3.10761	0
TraesCS2B02G594400	0	0.605858	0	4.80729
TraesCS2B02G599300	0	1.17441	0	-0.230758
TraesCS2B02G603000	0	0	-1.44581	0
TraesCS2B02G603100	0.479693	1.11369	1.71225	-0.911854
TraesCS2B02G603600	0.0427808	1.05313	1.27863	-2.39259
TraesCS2B02G604700	0	0.474101	0	-1.5944
TraesCS2B02G604800	0.0023485	-0.699656	-1.08821	0.0128406
TraesCS2B02G613900	0	-0.157094	0.978892	-0.51936
TraesCS2B02G616600	-0.841938	0.993258	2.10759	0.902767
TraesCS2B02G620600	0	1.1525	0.24568	-0.454421
TraesCS2B02G623100LC	1.87305	0	0.336807	0.391499
TraesCS2B02G677100LC	0	1.70302	-0.135419	-2.05586
TraesCS2B02G718000LC	0	0	0	2.03141
TraesCS2B02G718100LC	0.0750687	0	0	2.66827
TraesCS2B02G763600LC	0	-1.02968	0.421941	0.245299
TraesCS2B02G802100LC	0.157944	-1.1887	-0.924582	0
TraesCS2B02G842100LC	0	1.67241	1.71638	0
TraesCS2B02G923400LC	0	0.0862434	-1.98083	-0.398979
TraesCS2D02G000200	0	0	1.27009	0
TraesCS2D02G010800	0.122692	-1.49452	0	0.687038
TraesCS2D02G011700	0	0	1.69217	0
TraesCS2D02G015500	0	1.04029	-0.51434	0.494447
TraesCS2D02G021500	0	0	1.86894	0
TraesCS2D02G028600	0	-0.565402	0	-1.26968
TraesCS2D02G029600	0	0	2.39558	0
TraesCS2D02G029700	-0.132381	0	2.50015	-0.0887338
TraesCS2D02G029800	-0.649154	0	2.20681	-0.263412
TraesCS2D02G029900	0	0	1.9834	0
TraesCS2D02G030000	-0.441532	0	1.16113	0
TraesCS2D02G030100	-1.05145	-0.517719	2.95321	-0.961757
TraesCS2D02G031000	0	0	1.89188	-0.21052
TraesCS2D02G034400	0	0.443501	-1.27983	0.436803
TraesCS2D02G034900	0	-0.530395	0	1.3689
TraesCS2D02G037400	0	0.246159	-1.53582	0.944823
TraesCS2D02G043500	0	0	-3.89922	0
TraesCS2D02G044100	0	0	1.91526	-1.44825
TraesCS2D02G053300	0	0	1.63647	0
TraesCS2D02G056500	-1.24519	-0.265957	0	0
TraesCS2D02G063000	1.03345	0	-0.0790556	1.06677
TraesCS2D02G065200	0.118705	1.112	-4.37978	-1.10377
TraesCS2D02G065300	0	0.62379	-4.12127	-1.2299
TraesCS2D02G065400	0	0	-4.53767	-1.57559
TraesCS2D02G065500	0	0	-5.13736	-2.69223
TraesCS2D02G065600	0.406036	1.07018	-4.53079	-1.89345
TraesCS2D02G066000	0	0	1.46757	-0.0689744
TraesCS2D02G067600	0	0	0	1.03248
TraesCS2D02G069100	0	-1.09026	0	0
TraesCS2D02G072200LC	0	0	0	1.04979
TraesCS2D02G073400	0	-0.60463	-0.677213	1.7963
TraesCS2D02G073700	0	0	-6.366	-3.81374
TraesCS2D02G080800	0	0.097344	1.17107	-0.403634
TraesCS2D02G082700	0	-0.130241	-1.67172	-0.270196
TraesCS2D02G083600	0	0	0	3.59181
TraesCS2D02G084300	0	-0.26836	0	1.33491
TraesCS2D02G085800	0	0	0	1.02307
TraesCS2D02G086500LC	0	0.276239	2.18829	-1.51465
TraesCS2D02G087500	0	-0.108479	0	-1.18578
TraesCS2D02G094200	-0.0140697	-1.2767	0.300602	0.374742
TraesCS2D02G096000	0	0	0	1.22765
TraesCS2D02G099800	0.488924	0	1.10164	0
TraesCS2D02G100300	0	-1.23556	-0.411809	0
TraesCS2D02G100900	0	-0.557517	0.239009	0.965929
TraesCS2D02G101000	-0.104174	-1.25035	1.50288	0.597231
TraesCS2D02G103200	0.0349788	0	1.45251	0
TraesCS2D02G106400	0	0	1.87891	0.0116171
TraesCS2D02G107600	-1.17087	0.829907	2.09073	-1.57596
TraesCS2D02G107800	-1.28508	0	3.80267	-1.29776
TraesCS2D02G108500	-1.67826	0	1.07585	-1.92645
TraesCS2D02G111100	0	0.0702965	0.986324	-0.382035
TraesCS2D02G111500	0	-1.41624	0	0
TraesCS2D02G111700	0	0	0	1.50224
TraesCS2D02G112000	0.377959	0.342628	-2.51939	-0.459128
TraesCS2D02G114200	0	-2.29053	-1.10729	0
TraesCS2D02G115200	0.280419	0.404598	-2.78213	-0.59552
TraesCS2D02G115300	-1.05938	-3.10187	0.0179213	1.03225
TraesCS2D02G115400	-0.873509	-3.20239	0	0.700914
TraesCS2D02G117400	0	0.935943	-1.33019	0.308824
TraesCS2D02G120400	-0.528417	0	0.218775	-1.20486
TraesCS2D02G123000	0	-0.78917	0	1.98694
TraesCS2D02G124800	0	0.425182	-0.989895	0.221929
TraesCS2D02G128600	0	0.387395	0.582067	-1.2233
TraesCS2D02G128700	0	0.92006	0	1.01396
TraesCS2D02G129100	-0.944332	0.184895	1.45869	-1.12619
TraesCS2D02G132200	0	-0.805929	-0.152109	1.11875
TraesCS2D02G132900	0.114681	-1.05075	-0.41055	0.166111
TraesCS2D02G134000	0	-1.05608	0	0.0525318
TraesCS2D02G136200	0	-0.329985	-3.04192	-0.660414
TraesCS2D02G138300	0.327128	0	0	1.05324
TraesCS2D02G145700	0	-1.3109	0	-0.127553
TraesCS2D02G146400	0	0	-0.187399	2.11922
TraesCS2D02G146600	0.0819983	-0.748618	-1.30276	0
TraesCS2D02G147100	0.54974	0.0527393	0	1.18983
TraesCS2D02G150600	0	0.843696	1.03596	0
TraesCS2D02G154500	0	-0.0832612	0	2.44169
TraesCS2D02G155200	-0.615546	-1.28427	0	0
TraesCS2D02G156900	0	0.280363	0	-1.39791
TraesCS2D02G158600	0	-2.18424	0	0
TraesCS2D02G161200	0	0	-1.29786	0
TraesCS2D02G161900	0	2.57387	0.281597	-3.13961
TraesCS2D02G162300	0	0	0	-1.03248
TraesCS2D02G164400	0	-1.21247	0.783606	0.515912
TraesCS2D02G165800	0	0.316509	1.50591	0
TraesCS2D02G168600	0	1.68742	3.30634	-2.8691
TraesCS2D02G168800	0.171634	0.0875386	0.227292	-1.0045
TraesCS2D02G170400	1.0558	0.92086	-0.667774	0.327579
TraesCS2D02G173200	0	-1.30564	0	0
TraesCS2D02G173500	0	0	0.0701284	-1.01865
TraesCS2D02G174200	0	3.12686	0	-0.499574
TraesCS2D02G176000	0	0	-0.351503	2.08395
TraesCS2D02G176800	0.524256	0.136985	-0.0644824	1.0783
TraesCS2D02G177300	-0.0570369	0	0.959379	-0.170743
TraesCS2D02G177900	1.0459	0.0322688	-0.0230565	1.06859
TraesCS2D02G179700	0	0	-1.71994	0
TraesCS2D02G183400	0	0.381994	-1.28181	0
TraesCS2D02G193400	0.417295	2.36378	0	0
TraesCS2D02G196800	1.19392	0.866869	0	0.849705
TraesCS2D02G197300	0	-0.884023	-1.10227	0.0591481
TraesCS2D02G197600	0	0	-0.258752	1.35131
TraesCS2D02G198900	0	0	0.751638	-1.41775
TraesCS2D02G199100	0	0	1.53396	-1.46255
TraesCS2D02G199900	1.13278	0	-0.364609	0
TraesCS2D02G200700	0.338307	0.514245	-2.85143	0
TraesCS2D02G200900	0	-1.00379	-0.0450222	0
TraesCS2D02G203400	0	0.0971647	1.46757	0
TraesCS2D02G204400	0	1.61304	1.52254	-0.0371983
TraesCS2D02G204700	0.352519	0.834223	2.21612	-2.29792
TraesCS2D02G205900	0	0	-2.51622	0
TraesCS2D02G206900	1.19222	0	-1.54588	0
TraesCS2D02G207800	0.620778	0	0	1.02216
TraesCS2D02G208600	0	0	-1.91347	0
TraesCS2D02G209100LC	0	0	-1.19165	0.953402
TraesCS2D02G209900	0.275777	0	-2.54067	-0.460001
TraesCS2D02G211000	0	0	0	1.50628
TraesCS2D02G211200	0	-1.51463	-0.260203	0
TraesCS2D02G214700	0.00204393	-0.330252	-1.36979	0.117035
TraesCS2D02G216800	0	0	-2.72178	1.93659
TraesCS2D02G217100	0	0	-2.72178	3.39105
TraesCS2D02G217200	0	3.40647	-3.55509	4.95583
TraesCS2D02G217900	0	0	0	-1.06883
TraesCS2D02G220800	0.159591	0.275213	-1.61379	-0.877562
TraesCS2D02G220900	0	0	-1.09711	0
TraesCS2D02G221000	0	0	-1.26294	0.811391
TraesCS2D02G221200LC	0.236469	1.18494	-1.43366	0
TraesCS2D02G224400	0.0949884	-0.285066	0.0532746	1.50336
TraesCS2D02G224700	0	0	0	2.77745
TraesCS2D02G225900	0	0	-1.12083	0
TraesCS2D02G226000	0.0332857	-0.952429	0	1.04934
TraesCS2D02G226100	0	0	1.14646	-0.230079
TraesCS2D02G227800	0.430381	0.606569	-2.43811	0.666393
TraesCS2D02G229600	0.0297332	0	-1.7262	-0.461148
TraesCS2D02G229600LC	0	-0.867814	-1.53782	0
TraesCS2D02G235500	0	0	0.967889	-0.212854
TraesCS2D02G236100	0	-0.319676	-1.05946	0
TraesCS2D02G238600	0.144403	0	-1.51462	0
TraesCS2D02G238700	0	0	-2.27232	-0.303929
TraesCS2D02G245400LC	0	0.419035	1.82026	-0.256381
TraesCS2D02G246000	0	0.651864	0.995831	-0.369307
TraesCS2D02G248400	0.100856	0.0365969	-2.09801	-0.192994
TraesCS2D02G250900	-0.0949782	-0.959687	-0.0548626	0
TraesCS2D02G251800	-0.0362918	-0.495679	-1.47836	-0.965546
TraesCS2D02G252400	-0.281114	-0.105318	0	-1.5005
TraesCS2D02G253200	0.30677	0.414908	-2.85284	-0.662253
TraesCS2D02G254500	0	0	-0.966534	0.0441039
TraesCS2D02G255100	0.0704094	0.19035	-2.21207	-0.418256
TraesCS2D02G256000	0	0	-0.0401117	-1.17255
TraesCS2D02G257100	0	0	0	2.22696
TraesCS2D02G260200	0	-0.745531	0	4.27074
TraesCS2D02G263000	-0.0380725	0	1.09712	-0.281889
TraesCS2D02G264200	0.270323	0.286067	1.44685	-1.04012
TraesCS2D02G269200	0	0.0211265	1.35949	-0.21488
TraesCS2D02G274600LC	0	-1.056	-0.165643	0.108479
TraesCS2D02G275000	0	0.486443	2.42705	0
TraesCS2D02G275100	0	0.415187	1.10194	-0.469862
TraesCS2D02G276500	0	0	-1.4094	0
TraesCS2D02G276900	0.824975	0	0	1.08501
TraesCS2D02G277700	0	0.696093	1.27668	0
TraesCS2D02G281400	0	0	-1.30177	0
TraesCS2D02G283400	0	0	0	1.79457
TraesCS2D02G284400	1.71488	0	-0.339672	0
TraesCS2D02G285300	0.816486	0.509102	1.6551	0
TraesCS2D02G287300	0	0	1.03989	0
TraesCS2D02G288000	-0.756577	-1.56156	0	0
TraesCS2D02G288400	0	-1.20493	0	0
TraesCS2D02G291600	0	0.523063	1.37428	0
TraesCS2D02G294300	0.138459	0	-2.46464	-1.10894
TraesCS2D02G295000	0	0	0	2.87232
TraesCS2D02G295500	0.0292502	0.215343	-2.36722	-0.671009
TraesCS2D02G298100	0	0	-1.568	0
TraesCS2D02G300000	0	0.36494	-1.09902	0.55762
TraesCS2D02G300100	0.144452	0	-2.04288	0.339749
TraesCS2D02G301000	-0.252078	-1.59228	0.0980252	0.669721
TraesCS2D02G301300	0	0.134316	0.955279	0
TraesCS2D02G306200	0	-1.48972	0	0
TraesCS2D02G307400	0	-1.30266	0	0
TraesCS2D02G308100	0.738753	0	-0.726175	2.25793
TraesCS2D02G309400	0.0951244	0.477129	-0.179535	1.76255
TraesCS2D02G311100	-0.968646	-2.8103	0	-1.32834
TraesCS2D02G311900	0	0	0	1.03083
TraesCS2D02G315600	0	0.00891137	-1.20561	1.93325
TraesCS2D02G316200	0	1.71276	-1.65449	2.02163
TraesCS2D02G319500	-1.31851	-1.79042	0	0
TraesCS2D02G319800	0.503098	1.00365	-0.0793171	0.390461
TraesCS2D02G320900	0.502485	0.87926	-3.76639	-1.28412
TraesCS2D02G321500	0	-0.289712	-0.0236136	1.28958
TraesCS2D02G321900	0	0.950224	0	0
TraesCS2D02G322200	0	0.0850843	1.06268	-0.498364
TraesCS2D02G322900	0.206313	0	-2.59231	-0.373277
TraesCS2D02G323700	0	0	-1.13769	0
TraesCS2D02G324900	0	0	-1.65024	-0.745786
TraesCS2D02G325400	0	0	-1.09711	-0.709055
TraesCS2D02G326400	0	0	1.27021	1.16044
TraesCS2D02G329900	0	1.27295	-0.00875712	-0.0677373
TraesCS2D02G335300	0	0	0	1.66543
TraesCS2D02G338700	0	-1.07022	0	0
TraesCS2D02G340800	0	0.176727	-1.18052	0
TraesCS2D02G341600	0	0	0	-1.07061
TraesCS2D02G346600	-0.279437	-0.574632	1.18279	-0.248177
TraesCS2D02G346900	0	0	-1.42297	0
TraesCS2D02G347300	0	-1.51296	-0.129781	0.438995
TraesCS2D02G348900	-0.0726002	0.0215969	1.18823	0
TraesCS2D02G349000	-0.432108	0	1.43063	-0.140391
TraesCS2D02G349400	0	0	1.37143	0
TraesCS2D02G349600	0	0	-2.52587	-0.0048981
TraesCS2D02G352900	-0.210609	-1.38669	0	0.383417
TraesCS2D02G354800	0	0.087567	0.994936	-0.0751694
TraesCS2D02G356500	0	-1.37502	0	0.3792
TraesCS2D02G356900	-0.0364703	-0.59428	0	-1.39827
TraesCS2D02G370400	0	0	-1.06957	-0.12983
TraesCS2D02G371300	0.163408	0	0.381226	2.03062
TraesCS2D02G371600	0	0	-1.23149	0
TraesCS2D02G372000	0	-0.458545	0	2.64027
TraesCS2D02G372800	0.187427	0	0	1.29977
TraesCS2D02G373800	0	0.586197	1.11223	-1.08842
TraesCS2D02G375400	0	1.04316	1.91104	0
TraesCS2D02G376000	0.441746	-0.328774	-1.23767	1.01218
TraesCS2D02G376100	1.09027	0.942028	-1.31006	1.75324
TraesCS2D02G376300	-0.184328	-0.682174	-0.116187	1.98959
TraesCS2D02G376800	0	0	-0.940221	1.15248
TraesCS2D02G377200	-0.684394	0.435113	1.21317	-1.30032
TraesCS2D02G378400	0	-0.00955689	1.1236	0
TraesCS2D02G379000	0	0.34592	-0.455149	2.05375
TraesCS2D02G379500LC	0	0	-4.22869	0
TraesCS2D02G379600	0	1.29087	-0.0992073	0
TraesCS2D02G379700	0	0	1.52459	-0.452281
TraesCS2D02G380500	0	0	2.63061	-1.45893
TraesCS2D02G380600	0	-0.212544	1.00655	0
TraesCS2D02G381000	0	-2.40278	0	0
TraesCS2D02G385300	0	-0.230614	-1.15881	0
TraesCS2D02G387300	0	-0.436488	0	2.07219
TraesCS2D02G387900	0	0	0	1.25181
TraesCS2D02G388500	1.1291	0	0	0.225194
TraesCS2D02G388800	0	0.193245	0	1.49197
TraesCS2D02G391700	-0.596909	-1.26019	-1.76079	0
TraesCS2D02G392800	-0.199229	0.502872	2.6778	-0.645485
TraesCS2D02G392900	0	2.19512	0	2.78899
TraesCS2D02G393900	-0.473431	-1.60515	0	0.822516
TraesCS2D02G394100	-0.243486	-1.34495	-0.295697	0
TraesCS2D02G395400	-0.198114	-0.0205745	-0.271239	-1.38577
TraesCS2D02G396700	0.422585	-0.465882	-0.702701	2.91022
TraesCS2D02G397000	0.636474	1.20159	0	-1.67004
TraesCS2D02G397500	0.0146481	-0.884036	1.46617	0.255316
TraesCS2D02G404800	0.265993	-0.835001	-1.17227	0.112698
TraesCS2D02G405600	0.443236	0	0	1.20695
TraesCS2D02G409700	0	0.971209	-0.793875	0.881454
TraesCS2D02G409800	0	0	-1.28892	2.19757
TraesCS2D02G414200	1.16382	0.315568	-0.601514	1.57619
TraesCS2D02G417800	0	-1.03477	0	0.747982
TraesCS2D02G421300	-0.00690232	0.480012	1.48668	-0.19582
TraesCS2D02G422700	-0.00157009	0.922979	-3.52715	-2.67801
TraesCS2D02G422800	0	1.92015	0	-2.01775
TraesCS2D02G423400	1.36988	1.13785	-1.9011	2.36076
TraesCS2D02G423500	0	0	-1.6062	0.419083
TraesCS2D02G425200	0	-0.0646919	-2.53805	0.255019
TraesCS2D02G425300	0.761734	-0.352155	-0.411278	1.03958
TraesCS2D02G425700	0.925619	0.143283	1.42811	-0.92041
TraesCS2D02G430500	0	0.0723562	1.19165	0
TraesCS2D02G431500	-0.338863	-2.34765	1.85242	0
TraesCS2D02G432700	0	-1.23391	0	0.203194
TraesCS2D02G432800	0	-1.45451	-0.342428	0
TraesCS2D02G432900	-0.265385	-1.02069	0	0.300846
TraesCS2D02G434600	0	0.99857	-0.165643	-0.554362
TraesCS2D02G438200	0	4.59323	-1.72492	0.321598
TraesCS2D02G438300	0	3.01828	-0.102569	0
TraesCS2D02G438400	0.0750687	3.58113	-0.634036	0
TraesCS2D02G442500	0.322094	2.28477	-2.68722	2.45314
TraesCS2D02G447500	0	0	-1.22423	-0.442725
TraesCS2D02G449400	0.195008	1.27896	0.516693	-1.73267
TraesCS2D02G450100	0	0.37871	1.01176	-0.93041
TraesCS2D02G452900	0.742951	0.538175	1.59582	-0.00368234
TraesCS2D02G453100	-0.308858	-0.720277	-0.160443	1.06114
TraesCS2D02G453500	0	0	-2.77007	0
TraesCS2D02G453600	-0.528417	0	-2.35973	0
TraesCS2D02G453700	-0.657294	0	-2.37877	0
TraesCS2D02G453800	0	0	-2.31103	0.0540308
TraesCS2D02G455000	-1.03285	0	-0.708807	-0.284822
TraesCS2D02G459600	0	0	1.02595	0.0560112
TraesCS2D02G462000	1.04574	-0.142155	0	0
TraesCS2D02G467100	0	0	-1.18156	0.104437
TraesCS2D02G467300	0.541758	-1.35125	-0.937893	2.9755
TraesCS2D02G467500	0	0	-4.27976	3.51342
TraesCS2D02G467900	0	0	-2.12446	0
TraesCS2D02G468900	0	0	-0.570711	1.24214
TraesCS2D02G473300	0	0	-1.26147	0.139563
TraesCS2D02G474000	0	0	-1.36157	0.333545
TraesCS2D02G489700	0	1.03029	0.0382209	0
TraesCS2D02G489900	0	1.2116	1.04844	0
TraesCS2D02G490400	-0.441532	0	3.30634	0
TraesCS2D02G491000	-0.743618	0	2.55815	-1.38796
TraesCS2D02G491100	0	0.198617	2.26323	-0.829194
TraesCS2D02G493600	0	0.0864451	0	1.12264
TraesCS2D02G493700	0	-0.119643	0	1.3472
TraesCS2D02G500600	0.0642902	0	-2.92691	0
TraesCS2D02G501700	0	-0.0723512	-1.06959	0
TraesCS2D02G502400	0	-1.44869	0	0.153665
TraesCS2D02G504300	0	0	1.76852	0
TraesCS2D02G504900	0	0.375801	-0.789957	-1.41672
TraesCS2D02G506200	0	0.249977	1.94928	-1.32274
TraesCS2D02G507200	0	0	-1.23889	1.33208
TraesCS2D02G507800	0	0	0	1.96189
TraesCS2D02G507900	0	-0.235264	-0.2821	2.1364
TraesCS2D02G509205	0	0	1.57024	0
TraesCS2D02G511800	0.476	0	-0.962098	0
TraesCS2D02G512100	0.828515	0	-1.21272	0
TraesCS2D02G512800	0	0	-1.4558	0.470442
TraesCS2D02G515000	0	-1.16849	-0.909136	-0.27416
TraesCS2D02G515200	0	-0.138247	0	-0.975671
TraesCS2D02G515400	1.18406	0.0340616	-1.88958	0
TraesCS2D02G515500	1.36675	0	-1.46953	0
TraesCS2D02G519500	0	0	-1.05206	0
TraesCS2D02G520700	0	0	-3.25083	-0.776435
TraesCS2D02G522100	0	1.34353	1.55509	0
TraesCS2D02G522500	0	0	-2.51622	-0.806485
TraesCS2D02G524200	1.83764	0.703275	-0.113242	2.30483
TraesCS2D02G525700	0	-0.446675	-1.42578	0
TraesCS2D02G526300	0	0	-1.48113	0.849712
TraesCS2D02G526500	0	0	-1.36787	1.93659
[truncated: 4,069 more rows]
