# Supplementary material for: Transcriptome profiling at osmotic and ionic phases of salt stress response in bread wheat uncovers trait-specific candidate genes
Source: BMC Plant Biol. 2020 Sep 16;20:428. doi: 10.1186/s12870-020-02616-9 (PMC7493341; doi:10.1186/s12870-020-02616-9)
Supplement: Supplementary file 6 — Additional file 6: Table S5. Details of over-represented gene categories during the osmotic phase. [file 12870_2020_2616_MOESM6_ESM.xlsx]

## Sheet: Syn86
Syn86 - Down-regulated 8 min
Category ID	Category Name	Genes Category	Genes Assigned (GA)	Genes Expected (GE)	Corrected p-value	Fold (GA/GE)
GO:0020037	heme binding	435	17	1.7	2.3e-09	9.8
GO:0006979	response to oxidative stress	137	11	0.5	9.7e-09	20.1
GO:0004601	peroxidase activity	124	9	0.5	1.9e-06	18.1
GO:0055114	oxidation-reduction process	1652	26	6.6	2e-06	3.9
GO:0016998	cell wall macromolecule catabolic process	38	6	0.2	9.1e-06	39.5
GO:0006032	chitin catabolic process	38	6	0.2	9.1e-06	39.5
GO:0004568	chitinase activity	38	6	0.2	9.1e-06	39.5
GO:0008171	O-methyltransferase activity	35	5	0.1	0.00028	35.7
GO:0005975	carbohydrate metabolic process	513	12	2.1	0.001	5.8
Syn86 - Up-regulated 8 min
Category ID	Category Name	Genes Category	Genes Assigned (GA)	Genes Expected (GE)	Corrected p-value	Fold (GA/GE)
GO:0006355	regulation of transcription, DNA-templated	919	34	9.2	8.4e-08	3.7
GO:0003700	transcription factor activity, sequence-specific DNA binding	536	24	5.4	1.4e-06	4.5
GO:0019684	photosynthesis, light reaction	13	6	0.1	1.6e-06	46
GO:0009772	photosynthetic electron transport in photosystem II	7	5	0.1	2e-06	71.2
GO:0045156	electron transporter, transferring electrons within the cyclic electron transport pathway of photosynthesis activity	8	5	0.1	5.4e-06	62.3
GO:0003677	DNA binding	1139	31	11.4	0.00062	2.7
Syn86 - Down-regulated 15 min
Category ID	Category Name	Genes Category	Genes Assigned (GA)	Genes Expected (GE)	Corrected p-value	Fold (GA/GE)
GO:0043546	molybdopterin cofactor binding	5	5	0.1	4e-06	47.6
GO:0004014	adenosylmethionine decarboxylase activity	5	5	0.1	4e-06	47.6
GO:0006597	spermine biosynthetic process	5	5	0.1	4e-06	47.6
GO:0008295	spermidine biosynthetic process	8	5	0.2	0.00021	29.7
GO:0055085	transmembrane transport	669	36	14.1	0.00036	2.6
Syn86 - Up-regulated 15 min
Category ID	Category Name	Genes Category	Genes Assigned (GA)	Genes Expected (GE)	Corrected p-value	Fold (GA/GE)
GO:0004553	hydrolase activity, hydrolyzing O-glycosyl compounds	286	33	7.7	2.3e-09	4.3
GO:0005975	carbohydrate metabolic process	513	45	13.7	4.5e-09	3.3
GO:0008171	O-methyltransferase activity	35	11	0.9	1.1e-06	11.7
GO:0016702	oxidoreductase activity, acting on single donors with incorporation of molecular oxygen, incorporation of two atoms of oxygen	48	12	1.3	3.6e-06	9.3
GO:0004867	serine-type endopeptidase inhibitor activity	44	11	1.2	1.6e-05	9.3
GO:0050832	defense response to fungus	8	5	0.2	0.00071	23.3
GO:0042742	defense response to bacterium	8	5	0.2	0.00071	23.3
Syn86 - Down-regulated 30 min
Category ID	Category Name	Genes Category	Genes Assigned (GA)	Genes Expected (GE)	Corrected p-value	Fold (GA/GE)
GO:0015979	photosynthesis	136	91	7.2	3.5e-79	12.6
GO:0009523	photosystem II	81	50	4.3	5.2e-40	11.6
GO:0009522	photosystem I	33	29	1.8	3.1e-30	16.5
GO:0009654	photosystem II oxygen evolving complex	64	37	3.4	1.1e-27	10.9
GO:0019898	extrinsic component of membrane	52	29	2.8	1e-20	10.5
GO:0009538	photosystem I reaction center	16	16	0.9	3.9e-18	18.8
GO:0055114	oxidation-reduction process	1652	173	88	9e-15	2
GO:0015995	chlorophyll biosynthetic process	20	14	1.1	4e-11	13.1
GO:0005840	ribosome	606	80	32.3	7.9e-11	2.5
GO:0048046	apoplast	39	18	2.1	2.3e-10	8.7
GO:0006412	translation	630	80	33.6	6.2e-10	2.4
GO:0003735	structural constituent of ribosome	630	77	33.6	1.1e-08	2.3
GO:0016655	oxidoreductase activity, acting on NAD(P)H, quinone or similar compound as acceptor	12	10	0.6	1.1e-08	15.6
GO:0016762	xyloglucan:xyloglucosyl transferase activity	37	16	2	1.7e-08	8.1
GO:0006073	cellular glucan metabolic process	37	16	2	1.7e-08	8.1
GO:0016020	membrane	1269	124	67.6	5.2e-08	1.8
GO:0016760	cellulose synthase (UDP-forming) activity	46	17	2.5	8.3e-08	6.9
GO:0005618	cell wall	41	16	2.2	1.1e-07	7.3
GO:0005975	carbohydrate metabolic process	513	63	27.3	6.9e-07	2.3
GO:0006869	lipid transport	25	12	1.3	1.4e-06	9
GO:0030244	cellulose biosynthetic process	56	17	3	2.8e-06	5.7
GO:0010411	xyloglucan metabolic process	33	13	1.8	5.6e-06	7.4
GO:0016702	oxidoreductase activity, acting on single donors with incorporation of molecular oxygen, incorporation of two atoms of oxygen	48	14	2.6	0.00012	5.5
GO:0042546	cell wall biogenesis	42	13	2.2	0.00016	5.8
GO:0016491	oxidoreductase activity	957	89	51	0.00026	1.7
GO:0010333	terpene synthase activity	31	11	1.7	0.0003	6.7
GO:0005506	iron ion binding	374	45	19.9	0.00033	2.3
GO:0016630	protochlorophyllide reductase activity	5	5	0.3	0.00042	18.8
GO:0008152	metabolic process	1043	94	55.6	0.00049	1.7
GO:0016851	magnesium chelatase activity	8	6	0.4	0.00057	14.1
GO:0016747	transferase activity, transferring acyl groups other than amino-acyl groups	154	25	8.2	0.00063	3
GO:0016209	antioxidant activity	9	6	0.5	0.001	12.5
Syn86 - Up-regulated 30 min		the number salt-responsive genes assigned to the term (GA), the number of expected genes (GE) and the fold change which is GA divided by GE and indicates how high each enrichment is
Category ID	Category Name	Genes Category	Genes Assigned (GA)	Genes Expected (GE)	Corrected p-value	Fold (GA/GE)
GO:0003735	structural constituent of ribosome	630	168	25.4	1.8e-86	6.6
GO:0005840	ribosome	606	162	24.4	2.1e-83	6.6
GO:0006412	translation	630	164	25.4	1.5e-82	6.5
GO:0005622	intracellular	709	127	28.5	1.8e-43	4.5
GO:0016998	cell wall macromolecule catabolic process	38	19	1.5	4.7e-14	12.4
GO:0006032	chitin catabolic process	38	19	1.5	4.7e-14	12.4
GO:0004568	chitinase activity	38	19	1.5	4.7e-14	12.4
GO:0020037	heme binding	435	57	17.5	5.4e-12	3.3
GO:0015935	small ribosomal subunit	51	18	2.1	5.4e-10	8.8
GO:0003700	transcription factor activity, sequence-specific DNA binding	536	60	21.6	1.2e-09	2.8
GO:0004867	serine-type endopeptidase inhibitor activity	44	16	1.8	6.2e-09	9
GO:0006414	translational elongation	59	18	2.4	9.3e-09	7.6
GO:0008061	chitin binding	19	11	0.8	2.4e-08	14.4
GO:0015934	large ribosomal subunit	48	16	1.9	2.9e-08	8.3
GO:0004672	protein kinase activity	1471	113	59.2	3.9e-08	1.9
GO:0006468	protein phosphorylation	1473	113	59.3	4.2e-08	1.9
GO:0010333	terpene synthase activity	31	12	1.2	1.2e-06	9.6
GO:0009611	response to wounding	20	10	0.8	1.4e-06	12.4
GO:0043565	sequence-specific DNA binding	346	40	13.9	2.6e-06	2.9
GO:0004601	peroxidase activity	124	21	5	2.4e-05	4.2
GO:0003746	translation elongation factor activity	55	14	2.2	2.5e-05	6.3
GO:0005975	carbohydrate metabolic process	513	49	20.6	2.6e-05	2.4
GO:0016705	oxidoreductase activity, acting on paired donors, with incorporation or reduction of molecular oxygen	295	34	11.9	4.3e-05	2.9
GO:0016829	lyase activity	44	12	1.8	0.00011	6.8
GO:0006979	response to oxidative stress	137	21	5.5	0.00014	3.8
GO:0048544	recognition of pollen	54	13	2.2	0.00016	6
GO:0006952	defense response	34	10	1.4	0.00058	7.3
GO:0006355	regulation of transcription, DNA-templated	919	69	37	0.00062	1.9
GO:0005576	extracellular region	64	13	2.6	0.001	5
Syn86 - Down-regulated 4 h
Category ID	Category Name	Genes Category	Genes Assigned (GA)	Genes Expected (GE)	Corrected p-value	Fold (GA/GE)
GO:0045735	nutrient reservoir activity	35	20	0.8	1.4e-21	25.9
GO:0030145	manganese ion binding	46	20	1	2e-18	19.7
GO:0004553	hydrolase activity, hydrolyzing O-glycosyl compounds	286	37	6.3	6.5e-15	5.9
GO:0006979	response to oxidative stress	137	22	3	3.9e-10	7.3
GO:0005975	carbohydrate metabolic process	513	42	11.3	4.7e-10	3.7
GO:0000786	nucleosome	121	20	2.7	2.6e-09	7.5
GO:0004601	peroxidase activity	124	19	2.7	3.6e-08	6.9
GO:0006334	nucleosome assembly	64	14	1.4	1e-07	9.9
GO:0048046	apoplast	39	10	0.9	9.3e-06	11.6
GO:0020037	heme binding	435	30	9.6	5.2e-05	3.1
GO:0043565	sequence-specific DNA binding	346	26	7.6	7.5e-05	3.4
GO:0016762	xyloglucan:xyloglucosyl transferase activity	37	9	0.8	8.5e-05	11
GO:0006073	cellular glucan metabolic process	37	9	0.8	8.5e-05	11
GO:0003700	transcription factor activity, sequence-specific DNA binding	536	33	11.8	0.00016	2.8
GO:0005618	cell wall	41	9	0.9	0.00022	9.9
GO:0010411	xyloglucan metabolic process	33	8	0.7	0.00046	11
Syn86 - Up-regulated 4 h
Category ID	Category Name	Genes Category	Genes Assigned (GA)	Genes Expected (GE)	Corrected p-value	Fold (GA/GE)
GO:0008152	metabolic process	1043	142	47.6	9.5e-29	3
GO:0055114	oxidation-reduction process	1652	186	75.4	1.6e-27	2.5
GO:0016702	oxidoreductase activity, acting on single donors with incorporation of molecular oxygen, incorporation of two atoms of oxygen	48	24	2.2	6.3e-17	11
GO:0016491	oxidoreductase activity	957	111	43.7	2e-16	2.5
GO:0003824	catalytic activity	1463	143	66.8	6.4e-15	2.1
GO:0009415	response to water	19	15	0.9	2.4e-14	17.3
GO:0004867	serine-type endopeptidase inhibitor activity	44	20	2	8.4e-13	10
GO:0005506	iron ion binding	374	57	17.1	1.4e-12	3.3
GO:0016829	lyase activity	44	19	2	1.4e-11	9.5
GO:0010333	terpene synthase activity	31	16	1.4	5.1e-11	11.3
GO:0043169	cation binding	97	22	4.4	3.5e-07	5
GO:0020037	heme binding	435	51	19.8	8.4e-07	2.6
GO:0016705	oxidoreductase activity, acting on paired donors, with incorporation or reduction of molecular oxygen	295	39	13.5	2.8e-06	2.9
GO:0009168	purine ribonucleoside monophosphate biosynthetic process	6	6	0.3	8.9e-06	21.9
GO:0032264	IMP salvage	6	6	0.3	8.9e-06	21.9
GO:0003876	AMP deaminase activity	6	6	0.3	8.9e-06	21.9
GO:0006950	response to stress	143	24	6.5	3.3e-05	3.7
GO:0005544	calcium-dependent phospholipid binding	19	9	0.9	5.1e-05	10.4
GO:0016758	transferase activity, transferring hexosyl groups	148	24	6.8	6.6e-05	3.6
GO:0030170	pyridoxal phosphate binding	141	23	6.4	0.00011	3.6
GO:0055085	transmembrane transport	669	62	30.5	0.00012	2
GO:0005576	extracellular region	64	15	2.9	0.00014	5.1
GO:0004350	glutamate-5-semialdehyde dehydrogenase activity	5	5	0.2	0.0002	21.9
GO:0006568	tryptophan metabolic process	24	9	1.1	0.00058	8.2
GO:0019239	deaminase activity	9	6	0.4	0.00066	14.6
GO:0004834	tryptophan synthase activity	20	8	0.9	0.001	8.8

## Sheet: Zentos
Zentos - Down-regulated 8 min
Category ID	Category Name	Genes Category	Genes Assigned (GA)	Genes Expected (GE)	Corrected p-value	Fold (GA/GE)
GO:0016998	cell wall macromolecule catabolic process	33	6	0.1	6.7e-08	88.3
GO:0006032	chitin catabolic process	33	6	0.1	6.7e-08	88.3
GO:0004568	chitinase activity	33	6	0.1	6.7e-08	88.3
GO:0008061	chitin binding	18	5	0	2.8e-07	134.9
GO:0005576	extracellular region	51	6	0.1	1.1e-06	57.1
GO:0005975	carbohydrate metabolic process	491	11	1	5.5e-06	10.9
GO:0020037	heme binding	386	9	0.8	0.00011	11.3
GO:0055114	oxidation-reduction process	1551	15	3.2	0.00054	4.7
GO:0016705	oxidoreductase activity, acting on paired donors, with incorporation or reduction of molecular oxygen	251	7	0.5	0.00092	13.5
Zentos - Up-regulated 8 min
Category ID	Category Name	Genes Category	Genes Assigned (GA)	Genes Expected (GE)	Corrected p-value	Fold (GA/GE)
GO:0048046	apoplast	33	17	0.2	1.6e-25	73.3
GO:0016762	xyloglucan:xyloglucosyl transferase activity	30	16	0.2	3e-24	75.9
GO:0006073	cellular glucan metabolic process	30	16	0.2	3e-24	75.9
GO:0005618	cell wall	34	16	0.2	4.4e-23	67
GO:0010411	xyloglucan metabolic process	26	13	0.2	7.4e-19	71.1
GO:0042546	cell wall biogenesis	34	13	0.2	6.2e-17	54.4
GO:0004553	hydrolase activity, hydrolyzing O-glycosyl compounds	272	17	1.9	1.2e-08	8.9
GO:0003700	transcription factor activity, sequence-specific DNA binding	492	19	3.5	2.7e-06	5.5
GO:0005975	carbohydrate metabolic process	491	17	3.5	9.2e-05	4.9
GO:0006355	regulation of transcription, DNA-templated	881	21	6.2	0.001	3.4
Zentos - Down-regulated 15 min
Category ID	Category Name	Genes Category	Genes Assigned (GA)	Genes Expected (GE)	Corrected p-value	Fold (GA/GE)
GO:0005576	extracellular region	51	10	0.2	5.9e-13	63.8
GO:0004867	serine-type endopeptidase inhibitor activity	23	5	0.1	8.3e-06	70.7
Zentos - Up-regulated 15 min
Category ID	Category Name	Genes Category	Genes Assigned (GA)	Genes Expected (GE)	Corrected p-value	Fold (GA/GE)
GO:0003700	transcription factor activity, sequence-specific DNA binding	492	69	12.5	5.6e-28	5.5
GO:0006355	regulation of transcription, DNA-templated	881	79	22.3	2.5e-19	3.5
GO:0048046	apoplast	33	16	0.8	2e-14	19.2
GO:0016762	xyloglucan:xyloglucosyl transferase activity	30	15	0.8	1.1e-13	19.8
GO:0006073	cellular glucan metabolic process	30	15	0.8	1.1e-13	19.8
GO:0010411	xyloglucan metabolic process	26	14	0.7	3e-13	21.3
GO:0005618	cell wall	34	15	0.9	1.2e-12	17.4
GO:0043565	sequence-specific DNA binding	318	37	8	1.6e-11	4.6
GO:0042546	cell wall biogenesis	34	14	0.9	3.6e-11	16.3
GO:0005509	calcium ion binding	432	34	10.9	7.4e-06	3.1
GO:0004672	protein kinase activity	1404	68	35.5	0.00032	1.9
GO:0006468	protein phosphorylation	1407	68	35.6	0.00034	1.9
GO:0004553	hydrolase activity, hydrolyzing O-glycosyl compounds	272	23	6.9	0.00057	3.3
GO:0016841	ammonia-lyase activity	21	7	0.5	0.00057	13.2
GO:0006559	L-phenylalanine catabolic process	23	7	0.6	0.001	12
Zentos - Down-regulated 30 min
Category ID	Category Name	Genes Category	Genes Assigned (GA)	Genes Expected (GE)	Corrected p-value	Fold (GA/GE)
GO:0006869	lipid transport	28	9	0.2	4.1e-11	55.2
GO:0008289	lipid binding	71	9	0.4	3.6e-07	21.8
GO:0009415	response to water	12	5	0.1	5e-06	71.6
GO:0006950	response to stress	119	9	0.7	3.7e-05	13
Zentos - Up-regulated 30 min
Category ID	Category Name	Genes Category	Genes Assigned (GA)	Genes Expected (GE)	Corrected p-value	Fold (GA/GE)
GO:0003700	transcription factor activity, sequence-specific DNA binding	492	49	6	7.6e-27	8.2
GO:0006355	regulation of transcription, DNA-templated	881	58	10.7	9.7e-23	5.4
GO:0043565	sequence-specific DNA binding	318	37	3.8	3.9e-22	9.6
GO:0016702	oxidoreductase activity, acting on single donors with incorporation of molecular oxygen, incorporation of two atoms of oxygen	38	9	0.5	6.3e-07	19.6
GO:0005509	calcium ion binding	432	21	5.2	9.8e-05	4
GO:0046872	metal ion binding	512	22	6.2	0.0004	3.5
GO:0004601	peroxidase activity	118	10	1.4	0.002	7
Zentos - Down-regulated 4 h
Category ID	Category Name	Genes Category	Genes Assigned (GA)	Genes Expected (GE)	Corrected p-value	Fold (GA/GE)
GO:0004553	hydrolase activity, hydrolyzing O-glycosyl compounds	272	17	2	2.9e-08	8.4
GO:0005975	carbohydrate metabolic process	491	18	3.6	3.6e-05	4.9
GO:0003677	DNA binding	1152	26	8.5	0.00058	3
Zentos - Up-regulated 4 h
Category ID	Category Name	Genes Category	Genes Assigned (GA)	Genes Expected (GE)	Corrected p-value	Fold (GA/GE)
GO:0050832	defense response to fungus	11	10	0.1	7e-17	94.1
GO:0042742	defense response to bacterium	11	10	0.1	7e-17	94.1
GO:0016998	cell wall macromolecule catabolic process	33	9	0.3	2.1e-08	28.2
GO:0006032	chitin catabolic process	33	9	0.3	2.1e-08	28.2
GO:0004568	chitinase activity	33	9	0.3	2.1e-08	28.2
GO:0005975	carbohydrate metabolic process	491	23	4.7	6.8e-07	4.8
GO:0008061	chitin binding	18	6	0.2	1.3e-05	34.5
GO:0004332	fructose-bisphosphate aldolase activity	19	6	0.2	1.9e-05	32.7
GO:0055114	oxidation-reduction process	1551	40	15	2.1e-05	2.7
GO:0020037	heme binding	386	18	3.7	5.4e-05	4.8
GO:0005506	iron ion binding	317	16	3.1	0.0001	5.2
GO:0016705	oxidoreductase activity, acting on paired donors, with incorporation or reduction of molecular oxygen	251	14	2.4	0.00019	5.8
GO:0004553	hydrolase activity, hydrolyzing O-glycosyl compounds	272	14	2.6	0.00051	5.3
GO:0005576	extracellular region	51	7	0.5	0.00061	14.2
