# Supplementary material for: Transcriptome profiling at osmotic and ionic phases of salt stress response in bread wheat uncovers trait-specific candidate genes
Source: BMC Plant Biol. 2020 Sep 16;20:428. doi: 10.1186/s12870-020-02616-9 (PMC7493341; doi:10.1186/s12870-020-02616-9)
Supplement: Supplementary file 9 — Additional file 9: Table S7. Details of over-represented gene categories during the ionic phase. [file 12870_2020_2616_MOESM9_ESM.xlsx]

## Sheet: Tabelle1
Altay - Down-regulated 11 days
Category ID	Category Name	Genes Category	Genes Assigned (GA)	Genes Expected (GE)	Corrected p-value	Fold (GA/GE)
GO:0005975	carbohydrate metabolic process	520	23	2.8	1.6e-11	8.2
GO:0016998	cell wall macromolecule catabolic process	23	8	0.1	3.2e-10	64.8
GO:0006032	chitin catabolic process	23	8	0.1	3.2e-10	64.8
GO:0004568	chitinase activity	23	8	0.1	3.2e-10	64.8
GO:0004553	hydrolase activity, hydrolyzing O-glycosyl compounds	291	15	1.6	8.5e-08	9.6
GO:0003700	transcription factor activity, sequence-specific DNA binding	544	15	2.9	0.00036	5.1
GO:0006355	regulation of transcription, DNA-templated	1120	21	6	0.00098	3.5
GO:0006979	response to oxidative stress	99	7	0.5	0.001	13.2
Altay - Down-regulated 24 days
Category ID	Category Name	Genes Category	Genes Assigned (GA)	Genes Expected (GE)	Corrected p-value	Fold (GA/GE)
GO:0006412	translation	740	28	8.3	4.1e-05	3.4
GO:0005840	ribosome	709	27	8	6.3e-05	3.4
GO:0003735	structural constituent of ribosome	738	27	8.3	0.00014	3.2
GO:0006355	regulation of transcription, DNA-templated	1120	33	12.6	0.00081	2.6
Altay - Up-regulated 24 days
Category ID	Category Name	Genes Category	Genes Assigned (GA)	Genes Expected (GE)	Corrected p-value	Fold (GA/GE)
GO:0043169	cation binding	108	13	1.3	1.2e-06	9.6
GO:0004867	serine-type endopeptidase inhibitor activity	19	7	0.2	2.3e-06	29.5
GO:0009415	response to water	12	6	0.1	3.6e-06	40.1
GO:0055085	transmembrane transport	791	32	9.9	9.9e-06	3.2
GO:0003824	catalytic activity	1644	47	20.5	0.00018	2.3
GO:0016491	oxidoreductase activity	1025	34	12.8	0.00039	2.7
GO:0008152	metabolic process	1139	36	14.2	0.00055	2.5
GO:0008081	phosphoric diester hydrolase activity	41	7	0.5	0.00081	13.7
GO:0005576	extracellular region	42	7	0.5	0.00096	13.4
Bobur - Down-regulated 11 days
Category ID	Category Name	Genes Category	Genes Assigned (GA)	Genes Expected (GE)	Corrected p-value	Fold (GA/GE)
GO:0016998	cell wall macromolecule catabolic process	29	16	0.3	2.5e-22	57.8
GO:0006032	chitin catabolic process	29	16	0.3	2.5e-22	57.8
GO:0004568	chitinase activity	29	16	0.3	2.5e-22	57.8
GO:0005975	carbohydrate metabolic process	538	33	5.1	5.1e-14	6.4
GO:0020037	heme binding	413	27	3.9	8.2e-12	6.9
GO:0016758	transferase activity, transferring hexosyl groups	210	19	2	2.8e-10	9.5
GO:0008061	chitin binding	13	7	0.1	1.3e-08	56.4
GO:0055114	oxidation-reduction process	1773	48	16.9	1.4e-07	2.8
GO:0004553	hydrolase activity, hydrolyzing O-glycosyl compounds	303	18	2.9	1.2e-06	6.2
GO:0005215	transporter activity	418	20	4	6.2e-06	5
GO:0004601	peroxidase activity	85	10	0.8	1.1e-05	12.3
GO:0006979	response to oxidative stress	102	10	1	6.2e-05	10.3
GO:0022857	transmembrane transporter activity	118	9	1.1	0.002	8
Bobur - Up-regulated 11 days
Category ID	Category Name	Genes Category	Genes Assigned (GA)	Genes Expected (GE)	Corrected p-value	Fold (GA/GE)
GO:0003824	catalytic activity	1672	18	4.1	0.00014	4.4
Bobur- Down-regulated 24 days
Category ID	Category Name	Genes Category	Genes Assigned (GA)	Genes Expected (GE)	Corrected p-value	Fold (GA/GE)
GO:0005576	extracellular region	46	6	0.2	0.00018	24.8
GO:0004553	hydrolase activity, hydrolyzing O-glycosyl compounds	303	11	1.6	0.00082	6.9
Bobur- Up-regulated 24 days
Category ID	Category Name	Genes Category	Genes Assigned (GA)	Genes Expected (GE)	Corrected p-value	Fold (GA/GE)
GO:0009733	response to auxin	28	9	0.3	4.3e-08	25.8
GO:0055085	transmembrane transport	779	29	9.7	0.00028	3
GO:0009415	response to water	13	5	0.2	0.0004	30.8
